# Supplementary material for: EBF2 variant identified in a patient with atypical partial lipodystrophy causes adipose fibrosis and dysfunction
Source: J Clin Invest. 2026 Jan 29;136(6):e192737. doi: 10.1172/JCI192737 (PMC12987656; doi:10.1172/JCI192737)
Supplement: Supplemental table 2 [file jci-136-192737-s286.xlsx]

## Sheet: Final Results
Variant ID	Gene	Transcript	Reason	Verdict	Flag Mapping Error	Flag Genotyping Error	Flag Homopolymer	Flag No Read Data	Flag Strand Bias	Flag MNV/Frame Restoring Indel	Flag Essential Splice Rescue	Flag In Frame Exon	Flag Minority Of Transcripts	Flag Weak Exon Conservation	Flag Last Exon	Flag First 150 Bp	Flag Low pext (< 0.2)
8-26044762-ACATT-A	ENSG00000221818:EBF2	ENST00000520164		lof	FALSE	FALSE	FALSE	FALSE	FALSE	FALSE	FALSE	FALSE	TRUE	FALSE	FALSE	TRUE	FALSE
8-26042223-C-A	ENSG00000221818:EBF2	ENST00000520164		lof	FALSE	FALSE	FALSE	FALSE	FALSE	FALSE	FALSE	FALSE	TRUE	FALSE	FALSE	FALSE	FALSE
8-26042181-GA-G	ENSG00000221818:EBF2	ENST00000520164		lof	FALSE	FALSE	FALSE	FALSE	FALSE	FALSE	FALSE	FALSE	TRUE	FALSE	FALSE	FALSE	FALSE
8-26042180-TGAAA-T	ENSG00000221818:EBF2	ENST00000520164		lof	FALSE	FALSE	FALSE	FALSE	FALSE	FALSE	FALSE	FALSE	TRUE	FALSE	FALSE	FALSE	FALSE
8-26042161-A-T	ENSG00000221818:EBF2	ENST00000520164		likely_lof	FALSE	FALSE	FALSE	FALSE	FALSE	FALSE	FALSE	FALSE	TRUE	FALSE	FALSE	FALSE	FALSE
8-26042122-GGCCGTCC-G	ENSG00000221818:EBF2	ENST00000520164		likely_lof	FALSE	FALSE	FALSE	FALSE	FALSE	FALSE	FALSE	FALSE	TRUE	FALSE	FALSE	FALSE	FALSE
8-26042094-C-A	ENSG00000221818:EBF2	ENST00000520164		lof	FALSE	FALSE	FALSE	FALSE	FALSE	FALSE	FALSE	FALSE	TRUE	FALSE	FALSE	FALSE	FALSE
8-26040996-CT-C	ENSG00000221818:EBF2	ENST00000520164		lof	FALSE	FALSE	FALSE	FALSE	FALSE	FALSE	FALSE	FALSE	TRUE	FALSE	FALSE	FALSE	FALSE
8-26040978-TG-T	ENSG00000221818:EBF2	ENST00000520164		lof	FALSE	FALSE	FALSE	FALSE	FALSE	FALSE	FALSE	FALSE	TRUE	FALSE	FALSE	FALSE	FALSE
8-26040958-T-TAACA	ENSG00000221818:EBF2	ENST00000520164		lof	FALSE	FALSE	FALSE	FALSE	FALSE	FALSE	FALSE	FALSE	TRUE	FALSE	FALSE	FALSE	FALSE
8-26040957-G-A	ENSG00000221818:EBF2	ENST00000520164		lof	FALSE	FALSE	FALSE	FALSE	FALSE	FALSE	FALSE	FALSE	TRUE	FALSE	FALSE	FALSE	FALSE
8-26040930-AGAGCTCACCGTTGCTGTAGAG-A	ENSG00000221818:EBF2	ENST00000520164	Essential splice site rescue	likely_not_lof	FALSE	FALSE	FALSE	FALSE	FALSE	FALSE	TRUE	FALSE	TRUE	FALSE	FALSE	FALSE	FALSE
8-26040631-G-GTC	ENSG00000221818:EBF2	ENST00000520164		lof	FALSE	FALSE	FALSE	FALSE	FALSE	FALSE	FALSE	FALSE	TRUE	FALSE	FALSE	FALSE	FALSE
8-26040614-A-T	ENSG00000221818:EBF2	ENST00000520164		lof	FALSE	FALSE	FALSE	FALSE	FALSE	FALSE	FALSE	FALSE	TRUE	FALSE	FALSE	FALSE	FALSE
8-26040027-C-A	ENSG00000221818:EBF2	ENST00000520164;ENST00000408929		likely_lof	FALSE	FALSE	FALSE	FALSE	FALSE	FALSE	FALSE	FALSE	FALSE	FALSE	FALSE	FALSE	FALSE
8-26040026-AC-A	ENSG00000221818:EBF2	ENST00000520164;ENST00000408929		lof	FALSE	FALSE	FALSE	FALSE	FALSE	FALSE	FALSE	FALSE	FALSE	FALSE	FALSE	FALSE	FALSE
8-26033154-CTGTAGAT-C	ENSG00000221818:EBF2	ENST00000520164;ENST00000408929	In frame exon skipping	not_lof	FALSE	FALSE	FALSE	FALSE	FALSE	FALSE	FALSE	TRUE	FALSE	FALSE	FALSE	FALSE	FALSE
8-26033152-G-A	ENSG00000221818:EBF2	ENST00000520164;ENST00000408929		lof	FALSE	FALSE	FALSE	FALSE	FALSE	FALSE	FALSE	FALSE	FALSE	FALSE	FALSE	FALSE	FALSE
8-26033122-G-A	ENSG00000221818:EBF2	ENST00000520164;ENST00000408929		lof	FALSE	FALSE	FALSE	FALSE	FALSE	FALSE	FALSE	FALSE	FALSE	FALSE	FALSE	FALSE	FALSE
8-26033106-G-T	ENSG00000221818:EBF2	ENST00000520164;ENST00000408929		lof	FALSE	FALSE	FALSE	FALSE	FALSE	FALSE	FALSE	FALSE	FALSE	FALSE	FALSE	FALSE	FALSE
8-26033079-CCCTA-C	ENSG00000221818:EBF2	ENST00000520164;ENST00000408929	In frame exon skipping	not_lof	FALSE	FALSE	FALSE	FALSE	FALSE	FALSE	FALSE	TRUE	FALSE	FALSE	FALSE	FALSE	FALSE
8-25908552-GA-G	ENSG00000221818:EBF2	ENST00000520164;ENST00000408929		lof	FALSE	FALSE	FALSE	FALSE	FALSE	FALSE	FALSE	FALSE	FALSE	FALSE	FALSE	FALSE	FALSE
8-25908476-G-A	ENSG00000221818:EBF2	ENST00000520164;ENST00000408929		lof	FALSE	FALSE	FALSE	FALSE	FALSE	FALSE	FALSE	FALSE	FALSE	FALSE	FALSE	FALSE	FALSE
8-25889870-C-T	ENSG00000221818:EBF2	ENST00000520164;ENST00000408929		lof	FALSE	FALSE	FALSE	FALSE	FALSE	FALSE	FALSE	FALSE	FALSE	FALSE	FALSE	FALSE	FALSE
8-25887973-C-A	ENSG00000221818:EBF2	ENST00000520164;ENST00000408929	Genotyping errors, essential splice site resuce	not_lof	FALSE	TRUE	FALSE	FALSE	FALSE	FALSE	TRUE	FALSE	FALSE	FALSE	FALSE	FALSE	FALSE
8-25887844-C-A	ENSG00000221818:EBF2	ENST00000535548;ENST00000408929;ENST00000520164	Genotyping errors	likely_not_lof	FALSE	TRUE	FALSE	FALSE	FALSE	FALSE	FALSE	FALSE	FALSE	FALSE	FALSE	FALSE	FALSE
8-25886876-TA-T	ENSG00000221818:EBF2	ENST00000535548;ENST00000408929;ENST00000520164		lof	FALSE	FALSE	FALSE	FALSE	FALSE	FALSE	FALSE	FALSE	FALSE	FALSE	FALSE	FALSE	FALSE
8-25886789-GA-G	ENSG00000221818:EBF2	ENST00000535548;ENST00000408929;ENST00000520164		lof	FALSE	FALSE	FALSE	FALSE	FALSE	FALSE	FALSE	FALSE	FALSE	FALSE	FALSE	FALSE	FALSE
8-25886753-A-G	ENSG00000221818:EBF2	ENST00000535548;ENST00000408929;ENST00000520164		lof	FALSE	FALSE	FALSE	FALSE	FALSE	FALSE	FALSE	FALSE	FALSE	FALSE	FALSE	FALSE	FALSE
8-25862799-T-C	ENSG00000221818:EBF2	ENST00000535548;ENST00000408929;ENST00000520164	Essential splice site rescue	not_lof	FALSE	FALSE	FALSE	FALSE	FALSE	FALSE	TRUE	FALSE	FALSE	FALSE	FALSE	FALSE	FALSE
8-25862708-C-T	ENSG00000221818:EBF2	ENST00000535548;ENST00000408929;ENST00000520164		lof	FALSE	FALSE	FALSE	FALSE	FALSE	FALSE	FALSE	FALSE	FALSE	FALSE	FALSE	FALSE	FALSE
8-25861308-C-T	ENSG00000221818:EBF2	ENST00000535548;ENST00000408929;ENST00000520164	In frame exon skipping	not_lof	FALSE	FALSE	FALSE	FALSE	FALSE	FALSE	FALSE	TRUE	FALSE	FALSE	FALSE	FALSE	FALSE
8-25861211-G-A	ENSG00000221818:EBF2	ENST00000535548;ENST00000408929;ENST00000520164		lof	FALSE	FALSE	FALSE	FALSE	FALSE	FALSE	FALSE	FALSE	FALSE	FALSE	FALSE	FALSE	FALSE
8-25858445-G-A	ENSG00000221818:EBF2	ENST00000535548;ENST00000408929;ENST00000520164		lof	FALSE	FALSE	FALSE	FALSE	FALSE	FALSE	FALSE	FALSE	FALSE	FALSE	FALSE	FALSE	FALSE
8-25858401-G-C	ENSG00000221818:EBF2	ENST00000535548;ENST00000408929;ENST00000520164		lof	FALSE	FALSE	FALSE	FALSE	FALSE	FALSE	FALSE	FALSE	FALSE	FALSE	FALSE	FALSE	FALSE
8-25858392-G-GCT	ENSG00000221818:EBF2	ENST00000535548;ENST00000408929;ENST00000520164		lof	FALSE	FALSE	FALSE	FALSE	FALSE	FALSE	FALSE	FALSE	FALSE	FALSE	FALSE	FALSE	FALSE
8-25858318-C-T	ENSG00000221818:EBF2	ENST00000535548;ENST00000408929;ENST00000520164	In frame exon skipping	not_lof	FALSE	FALSE	FALSE	FALSE	FALSE	FALSE	FALSE	TRUE	FALSE	FALSE	FALSE	FALSE	FALSE
8-25858155-C-G	ENSG00000221818:EBF2	ENST00000535548	Not biologically relevant (absent from MANE transcript)	not_lof	FALSE	FALSE	FALSE	FALSE	FALSE	FALSE	FALSE	FALSE	TRUE	TRUE	FALSE	FALSE	TRUE
8-25858145-C-T	ENSG00000221818:EBF2	ENST00000535548	Not biologically relevant (absent from MANE transcript)	not_lof	FALSE	FALSE	FALSE	FALSE	FALSE	FALSE	FALSE	FALSE	TRUE	TRUE	FALSE	FALSE	TRUE
8-25858145-C-CAA	ENSG00000221818:EBF2	ENST00000535548	Not biologically relevant (absent from MANE transcript)	not_lof	FALSE	FALSE	FALSE	FALSE	FALSE	FALSE	FALSE	FALSE	TRUE	TRUE	FALSE	FALSE	TRUE
8-25858143-GC-G	ENSG00000221818:EBF2	ENST00000535548	Not biologically relevant (absent from MANE transcript)	not_lof	FALSE	FALSE	FALSE	FALSE	FALSE	FALSE	FALSE	FALSE	TRUE	TRUE	FALSE	FALSE	TRUE
8-25858140-TGAGCCAAAGTCCAGCTAAGGGAAAA-T	ENSG00000221818:EBF2	ENST00000535548	Not biologically relevant (absent from MANE transcript)	not_lof	FALSE	FALSE	FALSE	FALSE	FALSE	FALSE	FALSE	FALSE	TRUE	TRUE	FALSE	FALSE	TRUE
8-25858136-C-T	ENSG00000221818:EBF2	ENST00000535548	Not biologically relevant (absent from MANE transcript)	not_lof	FALSE	FALSE	FALSE	FALSE	FALSE	FALSE	FALSE	FALSE	TRUE	TRUE	FALSE	FALSE	TRUE
8-25858135-C-T	ENSG00000221818:EBF2	ENST00000535548	Not biologically relevant (absent from MANE transcript)	not_lof	FALSE	TRUE	FALSE	FALSE	FALSE	FALSE	FALSE	FALSE	TRUE	TRUE	FALSE	FALSE	TRUE
8-25858118-CA-C	ENSG00000221818:EBF2	ENST00000535548	Not biologically relevant (absent from MANE transcript)	not_lof	FALSE	TRUE	FALSE	FALSE	FALSE	FALSE	FALSE	FALSE	TRUE	TRUE	FALSE	FALSE	TRUE
8-25858084-TA-T	ENSG00000221818:EBF2	ENST00000535548	In a homopolymer repeat, also not biologically relevant (absent from MANE transcript)	not_lof	FALSE	FALSE	TRUE	FALSE	FALSE	FALSE	FALSE	FALSE	TRUE	TRUE	FALSE	FALSE	TRUE
8-25850749-C-CT	ENSG00000221818:EBF2	ENST00000520164;ENST00000408929	Terminates in last exon	not_lof	FALSE	FALSE	FALSE	TRUE	FALSE	FALSE	FALSE	FALSE	FALSE	FALSE	TRUE	FALSE	FALSE
8-25850704-GA-G	ENSG00000221818:EBF2	ENST00000520164;ENST00000408929	Terminates in last exon, genotyping errors	not_lof	FALSE	TRUE	FALSE	FALSE	FALSE	FALSE	FALSE	FALSE	FALSE	FALSE	TRUE	FALSE	FALSE
8-25850698-G-C	ENSG00000221818:EBF2	ENST00000520164;ENST00000408929		lof	FALSE	FALSE	FALSE	FALSE	FALSE	FALSE	FALSE	FALSE	FALSE	FALSE	FALSE	FALSE	FALSE
8-25850690-GA-G	ENSG00000221818:EBF2	ENST00000520164;ENST00000408929	In a homopolymer repeat, terminates in last exon	not_lof	FALSE	FALSE	TRUE	FALSE	FALSE	FALSE	FALSE	FALSE	FALSE	FALSE	TRUE	FALSE	FALSE
8-25850686-GC-G	ENSG00000221818:EBF2	ENST00000520164;ENST00000408929	Terminates in last exon, genotyping errors	not_lof	FALSE	TRUE	FALSE	FALSE	FALSE	FALSE	FALSE	FALSE	FALSE	FALSE	TRUE	FALSE	FALSE
8-25850676-C-CTGTT	ENSG00000221818:EBF2	ENST00000520164;ENST00000408929	Terminates in last exon	not_lof	FALSE	FALSE	FALSE	FALSE	FALSE	FALSE	FALSE	FALSE	FALSE	FALSE	TRUE	FALSE	FALSE
8-25850645-G-A	ENSG00000221818:EBF2	ENST00000520164;ENST00000408929		likely_lof	FALSE	TRUE	FALSE	FALSE	FALSE	FALSE	FALSE	FALSE	FALSE	FALSE	FALSE	FALSE	FALSE
8-25850627-C-CAG	ENSG00000221818:EBF2	ENST00000520164;ENST00000408929	Terminates in last 50 bp of penultimate exon	not_lof	FALSE	FALSE	FALSE	FALSE	FALSE	FALSE	FALSE	FALSE	FALSE	FALSE	TRUE	FALSE	FALSE
8-25850592-ACCTCTGAAT-A	ENSG00000221818:EBF2	ENST00000520164;ENST00000408929	Essential splice site rescue, terminates in last 50 bp of penultimate exon	not_lof	FALSE	FALSE	FALSE	FALSE	FALSE	FALSE	TRUE	FALSE	FALSE	FALSE	TRUE	FALSE	FALSE
8-25844641-C-T	ENSG00000221818:EBF2	ENST00000520164;ENST00000408929	Terminates in last exon	not_lof	FALSE	FALSE	FALSE	FALSE	FALSE	FALSE	FALSE	FALSE	FALSE	FALSE	TRUE	FALSE	FALSE
Color	Reason				Reason	Number	% of not_lof	% of total pLoF		EBF2	Number	Percent
green	in frame splicing effects				In-frame splicing effects	7	0.28	0.122807		likely_lof /lof	31	0.54386
yellow	genotyping errors				Genotyping errors	1	0.04	0.0175439		likely_not_lof/not_lof	25	0.438596
purple	not biologically relevant (absent from MANE transcript				Not biologically relevant (absent from MANE transcript	9	0.36	0.157895		Total pLoF	57
pink	terminates in last exon or last 50 bp of penultimate exon				Terminates in last exon or last 50 bp of penultimate exon	8	0.32	0.140351		Breakdown of total not_lof variants out of all pLoF variants
					Homopolymer	2	0.08	0.0350877
					* the 2 homopolymers were also included in other categories.
					One was also "not biologically relevant" and the other also terminated in the last exon
