# Supplementary material for: EBF2 variant identified in a patient with atypical partial lipodystrophy causes adipose fibrosis and dysfunction
Source: J Clin Invest. 2026 Jan 29;136(6):e192737. doi: 10.1172/JCI192737 (PMC12987656; doi:10.1172/JCI192737)
Supplement: Supplemental table 5 [file jci-136-192737-s287.xlsx]

## Sheet: knownResults
Motif Name	Consensus	P-value	Log P-value	q-value (Benjamini)	# of Target Sequences with Motif(of 93)	% of Target Sequences with Motif	# of Background Sequences with Motif(of 55094)	% of Background Sequences with Motif	Enrichment Score
NPAS2(bHLH)/Liver-NPAS2-ChIP-Seq(GSE39860)/Homer	KCCACGTGAC	1e-08	-19.4	0	56	0.6022	16869.7	0.3062	1.96669
RXR(NR),DR1/3T3L1-RXR-ChIP-Seq(GSE13511)/Homer	TAGGGCAAAGGTCA	1e-07	-16.5	0	62	0.6667	21528.9	0.3907	1.70642
Nkx3.1(Homeobox)/LNCaP-Nkx3.1-ChIP-Seq(GSE28264)/Homer	AAGCACTTAA	1e-06	-15.7	0	76	0.8172	30857.9	0.5601	1.45903
MNT(bHLH)/HepG2-MNT-ChIP-Seq(Encode)/Homer	DGCACACGTG	1e-06	-15.5	0	49	0.5269	15016.5	0.2725	1.93358
THRa(NR)/C17.2-THRa-ChIP-Seq(GSE38347)/Homer	GGTCANYTGAGGWCA	1e-06	-15.3	0	36	0.3871	9053.2	0.1643	2.35606
BMAL1(bHLH)/Liver-Bmal1-ChIP-Seq(GSE39860)/Homer	GNCACGTG	1e-06	-15.1	0	65	0.6989	24035.8	0.4362	1.60225
MyoD(bHLH)/Myotube-MyoD-ChIP-Seq(GSE21614)/Homer	RRCAGCTGYTSY	1e-06	-14.9	0	52	0.5591	16801.3	0.3049	1.83372
Tbet(T-box)/CD8-Tbet-ChIP-Seq(GSE33802)/Homer	AGGTGTGAAM	1e-06	-14.7	0	48	0.5161	14868.6	0.2699	1.91219
MafA(bZIP)/Islet-MafA-ChIP-Seq(GSE30298)/Homer	TGCTGACTCA	1e-06	-14.5	0	50	0.5376	15959.1	0.2897	1.85571
BMYB(HTH)/Hela-BMYB-ChIP-Seq(GSE27030)/Homer	NHAACBGYYV	1e-06	-14.5	0	63	0.6774	23182.5	0.4208	1.60979
Foxo1(Forkhead)/RAW-Foxo1-ChIP-Seq(Fan_et_al.)/Homer	CTGTTTAC	1e-06	-14.1	0	68	0.7312	26438.6	0.4799	1.52365
Smad3(MAD)/NPC-Smad3-ChIP-Seq(GSE36673)/Homer	TWGTCTGV	1e-06	-14.1	0	86	0.9247	39589.1	0.7185	1.28699
Fli1(ETS)/CD8-FLI-ChIP-Seq(GSE20898)/Homer	NRYTTCCGGH	1e-06	-13.9	0	63	0.6774	23512	0.4267	1.58753
ETV1(ETS)/GIST48-ETV1-ChIP-Seq(GSE22441)/Homer	AACCGGAAGT	1e-05	-13.8	0	68	0.7312	26622.1	0.4832	1.51325
CLOCK(bHLH)/Liver-Clock-ChIP-Seq(GSE39860)/Homer	GHCACGTG	1e-05	-13.8	0	36	0.3871	9611.3	0.1744	2.21961
Nkx2.2(Homeobox)/NPC-Nkx2.2-ChIP-Seq(GSE61673)/Homer	BTBRAGTGSN	1e-05	-13.2	0.0001	72	0.7742	29591.8	0.5371	1.44144
Rbpj1(?)/Panc1-Rbpj1-ChIP-Seq(GSE47459)/Homer	HTTTCCCASG	1e-05	-13	0.0001	65	0.6989	25229.8	0.4579	1.52632
Hoxa9(Homeobox)/ChickenMSG-Hoxa9.Flag-ChIP-Seq(GSE86088)/Homer	RGCAATNAAA	1e-05	-12.5	0.0001	70	0.7527	28718.1	0.5212	1.44417
Meis1(Homeobox)/MastCells-Meis1-ChIP-Seq(GSE48085)/Homer	VGCTGWCAVB	1e-05	-12.4	0.0001	68	0.7312	27441.3	0.4981	1.46798
Eomes(T-box)/H9-Eomes-ChIP-Seq(GSE26097)/Homer	ATTAACACCT	1e-05	-12.4	0.0001	66	0.7097	26218.6	0.4759	1.49128
Six2(Homeobox)/NephronProgenitor-Six2-ChIP-Seq(GSE39837)/Homer	GWAAYHTGAKMC	1e-05	-12.3	0.0001	45	0.4839	14533.1	0.2638	1.83434
EBF2(EBF)/BrownAdipose-EBF2-ChIP-Seq(GSE97114)/Homer	NABTCCCWDGGGAVH	1e-05	-12.3	0.0001	56	0.6022	20395.3	0.3702	1.62669
LRF(Zf)/Erythroblasts-ZBTB7A-ChIP-Seq(GSE74977)/Homer	AAGACCCYYN	1e-05	-12.2	0.0001	69	0.7419	28220.4	0.5122	1.44846
Tgif2(Homeobox)/mES-Tgif2-ChIP-Seq(GSE55404)/Homer	TGTCANYT	1e-05	-12.2	0.0001	83	0.8925	38224.3	0.6938	1.28639
CEBP:AP1(bZIP)/ThioMac-CEBPb-ChIP-Seq(GSE21512)/Homer	DRTGTTGCAA	1e-05	-12.1	0.0001	35	0.3763	9862.7	0.179	2.10223
PPARE(NR),DR1/3T3L1-Pparg-ChIP-Seq(GSE13511)/Homer	TGACCTTTGCCCCA	1e-05	-12	0.0001	52	0.5591	18340	0.3329	1.67948
Nkx2.1(Homeobox)/LungAC-Nkx2.1-ChIP-Seq(GSE43252)/Homer	RSCACTYRAG	1e-05	-12	0.0001	81	0.871	36782.1	0.6676	1.30467
Hoxd11(Homeobox)/ChickenMSG-Hoxd11.Flag-ChIP-Seq(GSE86088)/Homer	VGCCATAAAA	1e-05	-11.9	0.0001	65	0.6989	25902	0.4701	1.4867
EBF1(EBF)/Near-E2A-ChIP-Seq(GSE21512)/Homer	GTCCCCWGGGGA	1e-05	-11.9	0.0001	61	0.6559	23500.2	0.4265	1.53787
ETS1(ETS)/Jurkat-ETS1-ChIP-Seq(GSE17954)/Homer	ACAGGAAGTG	1e-05	-11.6	0.0001	57	0.6129	21363.7	0.3877	1.58086
Gfi1b(Zf)/HPC7-Gfi1b-ChIP-Seq(GSE22178)/Homer	MAATCACTGC	1e-05	-11.6	0.0001	35	0.3763	10099.5	0.1833	2.05292
Smad4(MAD)/ESC-SMAD4-ChIP-Seq(GSE29422)/Homer	VBSYGTCTGG	0.0001	-11.5	0.0001	70	0.7527	29332.8	0.5324	1.41379
Tcf12(bHLH)/GM12878-Tcf12-ChIP-Seq(GSE32465)/Homer	VCAGCTGYTG	0.0001	-11.5	0.0001	54	0.5806	19731.5	0.3581	1.62133
Tgif1(Homeobox)/mES-Tgif1-ChIP-Seq(GSE55404)/Homer	YTGWCADY	0.0001	-11.5	0.0001	80	0.8602	36323.4	0.6593	1.30472
Zic3(Zf)/mES-Zic3-ChIP-Seq(GSE37889)/Homer	GGCCYCCTGCTGDGH	0.0001	-11.5	0.0001	44	0.4731	14464.7	0.2625	1.80229
ETV4(ETS)/HepG2-ETV4-ChIP-Seq(ENCODE)/Homer	ACCGGAAGTG	0.0001	-11.4	0.0001	62	0.6667	24398.3	0.4428	1.50565
AP-2alpha(AP2)/Hela-AP2alpha-ChIP-Seq(GSE31477)/Homer	ATGCCCTGAGGC	0.0001	-11.2	0.0002	54	0.5806	19925	0.3616	1.60564
Rfx6(HTH)/Min6b1-Rfx6.HA-ChIP-Seq(GSE62844)/Homer	TGTTKCCTAGCAACM	0.0001	-11	0.0002	56	0.6022	21170.2	0.3842	1.56741
bHLHE41(bHLH)/proB-Bhlhe41-ChIP-Seq(GSE93764)/Homer	KCACGTGMCN	0.0001	-11	0.0002	52	0.5591	18955.1	0.344	1.62529
Isl1(Homeobox)/Neuron-Isl1-ChIP-Seq(GSE31456)/Homer	CTAATKGV	0.0001	-10.8	0.0002	61	0.6559	24161.1	0.4385	1.49578
Ascl2(bHLH)/ESC-Ascl2-ChIP-Seq(GSE97712)/Homer	SSRGCAGCTGCH	0.0001	-10.8	0.0002	55	0.5914	20699.4	0.3757	1.57413
EAR2(NR)/K562-NR2F6-ChIP-Seq(Encode)/Homer	NRBCARRGGTCA	0.0001	-10.8	0.0002	59	0.6344	23011.3	0.4176	1.51916
Hand2(bHLH)/Mesoderm-Hand2-ChIP-Seq(GSE61475)/Homer	TGACANARRCCAGRC	0.0001	-10.8	0.0002	34	0.3656	10000.6	0.1815	2.01433
Nkx2.5(Homeobox)/HL1-Nkx2.5.biotin-ChIP-Seq(GSE21529)/Homer	RRSCACTYAA	0.0001	-10.8	0.0002	72	0.7742	31134.6	0.5651	1.37002
NPAS(bHLH)/Liver-NPAS-ChIP-Seq(GSE39860)/Homer	NVCACGTG	0.0001	-10.7	0.0002	57	0.6129	21891.6	0.3973	1.54266
ZNF264(Zf)/HEK293-ZNF264.GFP-ChIP-Seq(GSE58341)/Homer	RGGGCACTAACY	0.0001	-10.7	0.0002	39	0.4194	12385.1	0.2248	1.86566
MYB(HTH)/ERMYB-Myb-ChIPSeq(GSE22095)/Homer	GGCVGTTR	0.0001	-10.6	0.0002	64	0.6882	26159.5	0.4748	1.44945
Zic2(Zf)/ESC-Zic2-ChIP-Seq(SRP197560)/Homer	CHCAGCRGGRGG	0.0001	-10.5	0.0002	37	0.3978	11514.8	0.209	1.90335
Unknown-ESC-element(?)/mES-Nanog-ChIP-Seq(GSE11724)/Homer	CACAGCAGGGGG	0.0001	-10.5	0.0003	40	0.4301	12999.6	0.2359	1.82323
KLF1(Zf)/HUDEP2-KLF1-CutnRun(GSE136251)/Homer	VDGGGYGGGGCY	0.0001	-10.4	0.0003	58	0.6237	22662.6	0.4113	1.51641
n-Myc(bHLH)/mES-nMyc-ChIP-Seq(GSE11431)/Homer	VRCCACGTGG	0.0001	-10.4	0.0003	38	0.4086	12059.2	0.2189	1.86661
PR(NR)/T47D-PR-ChIP-Seq(GSE31130)/Homer	VAGRACAKNCTGTBC	0.0001	-10.4	0.0003	70	0.7527	30089.4	0.5461	1.37832
Max(bHLH)/K562-Max-ChIP-Seq(GSE31477)/Homer	RCCACGTGGYYN	0.0001	-10.4	0.0003	36	0.3871	11129.4	0.202	1.91634
Bapx1(Homeobox)/VertebralCol-Bapx1-ChIP-Seq(GSE36672)/Homer	TTRAGTGSYK	0.0001	-10.4	0.0003	69	0.7419	29446.6	0.5344	1.38829
ZNF711(Zf)/SHSY5Y-ZNF711-ChIP-Seq(GSE20673)/Homer	AGGCCTAG	0.0001	-10.3	0.0003	75	0.8065	33514.1	0.6083	1.32583
THRb(NR)/HepG2-THRb.Flag-ChIP-Seq(Encode)/Homer	GGTCACCTGAGGTCA	0.0001	-10.3	0.0003	40	0.4301	13108.4	0.2379	1.8079
Lhx3(Homeobox)/Neuron-Lhx3-ChIP-Seq(GSE31456)/Homer	ADBTAATTAR	0.0001	-10.1	0.0003	48	0.5161	17283.3	0.3137	1.6452
PBX2(Homeobox)/K562-PBX2-ChIP-Seq(Encode)/Homer	RTGATTKATRGN	0.0001	-10.1	0.0003	33	0.3548	9877.9	0.1793	1.97881
E2A(bHLH),near_PU.1/Bcell-PU.1-ChIP-Seq(GSE21512)/Homer	NVCACCTGBN	0.0001	-10	0.0003	55	0.5914	21208	0.3849	1.5365
EWS:FLI1-fusion(ETS)/SK_N_MC-EWS:FLI1-ChIP-Seq(SRA014231)/Homer	VACAGGAAAT	0.0001	-9.96	0.0003	40	0.4301	13279	0.241	1.78465
MyoG(bHLH)/C2C12-MyoG-ChIP-Seq(GSE36024)/Homer	AACAGCTG	0.0001	-9.83	0.0004	54	0.5806	20770.2	0.377	1.54005
E2F6(E2F)/Hela-E2F6-ChIP-Seq(GSE31477)/Homer	GGCGGGAARN	0.0001	-9.73	0.0004	38	0.4086	12419	0.2254	1.81278
PU.1-IRF(ETS:IRF)/Bcell-PU.1-ChIP-Seq(GSE21512)/Homer	MGGAAGTGAAAC	0.0001	-9.6	0.0005	55	0.5914	21487.1	0.39	1.51641
Smad2(MAD)/ES-SMAD2-ChIP-Seq(GSE29422)/Homer	CTGTCTGG	0.0001	-9.58	0.0005	67	0.7204	28713.6	0.5211	1.38246
AP-1(bZIP)/ThioMac-PU.1-ChIP-Seq(GSE21512)/Homer	VTGACTCATC	0.0001	-9.52	0.0005	41	0.4409	14030	0.2546	1.73174
NF1-halfsite(CTF)/LNCaP-NF1-ChIP-Seq(Unpublished)/Homer	YTGCCAAG	0.0001	-9.5	0.0005	68	0.7312	29408.7	0.5338	1.3698
Etv2(ETS)/ES-ER71-ChIP-Seq(GSE59402)/Homer	NNAYTTCCTGHN	0.0001	-9.49	0.0005	51	0.5484	19323.9	0.3507	1.56373
Pdx1(Homeobox)/Islet-Pdx1-ChIP-Seq(SRA008281)/Homer	YCATYAATCA	0.0001	-9.45	0.0005	35	0.3763	11122.4	0.2019	1.86379
AMYB(HTH)/Testes-AMYB-ChIP-Seq(GSE44588)/Homer	TGGCAGTTGG	0.0001	-9.43	0.0005	59	0.6344	23929.5	0.4343	1.46074
LEF1(HMG)/H1-LEF1-ChIP-Seq(GSE64758)/Homer	CCTTTGATST	0.0001	-9.41	0.0005	31	0.3333	9282.8	0.1685	1.97804
ERG(ETS)/VCaP-ERG-ChIP-Seq(GSE14097)/Homer	ACAGGAAGTG	0.0001	-9.36	0.0005	67	0.7204	28873	0.524	1.37481
Myf5(bHLH)/GM-Myf5-ChIP-Seq(GSE24852)/Homer	BAACAGCTGT	0.0001	-9.29	0.0006	42	0.4516	14672.3	0.2663	1.69583
Nanog(Homeobox)/mES-Nanog-ChIP-Seq(GSE11724)/Homer	RGCCATTAAC	0.0001	-9.28	0.0006	84	0.9032	40912.1	0.7425	1.21643
Sox10(HMG)/SciaticNerve-Sox3-ChIP-Seq(GSE35132)/Homer	CCWTTGTYYB	0.0001	-9.26	0.0006	56	0.6022	22299.3	0.4047	1.48802
EWS:ERG-fusion(ETS)/CADO_ES1-EWS:ERG-ChIP-Seq(SRA014231)/Homer	ATTTCCTGTN	0.0001	-9.24	0.0006	39	0.4194	13188.8	0.2394	1.75188
Znf263(Zf)/K562-Znf263-ChIP-Seq(GSE31477)/Homer	CVGTSCTCCC	0.0001	-9.22	0.0006	73	0.7849	32901	0.5971	1.31452
Erra(NR)/HepG2-Erra-ChIP-Seq(GSE31477)/Homer	CAAAGGTCAG	0.001	-9.2	0.0006	73	0.7849	32918.8	0.5975	1.31364
Pitx1(Homeobox)/Chicken-Pitx1-ChIP-Seq(GSE38910)/Homer	TAATCCCN	0.001	-9.19	0.0006	83	0.8925	40175	0.7292	1.22394
Pknox1(Homeobox)/ES-Prep1-ChIP-Seq(GSE63282)/Homer	SCTGTCAVTCAV	0.001	-9.15	0.0006	20	0.2151	4732.4	0.0859	2.50407
Tcf21(bHLH)/ArterySmoothMuscle-Tcf21-ChIP-Seq(GSE61369)/Homer	NAACAGCTGG	0.001	-9.15	0.0006	51	0.5484	19551.2	0.3548	1.54566
Ap4(bHLH)/AML-Tfap4-ChIP-Seq(GSE45738)/Homer	NAHCAGCTGD	0.001	-9.08	0.0006	57	0.6129	23000.3	0.4174	1.46838
Snail1(Zf)/LS174T-SNAIL1.HA-ChIP-Seq(GSE127183)/Homer	TRCACCTGCY	0.001	-9.01	0.0007	39	0.4194	13320	0.2418	1.73449
TEAD3(TEA)/HepG2-TEAD3-ChIP-Seq(Encode)/Homer	TRCATTCCAG	0.001	-8.99	0.0007	47	0.5054	17480.1	0.3173	1.59281
c-Myc(bHLH)/mES-cMyc-ChIP-Seq(GSE11431)/Homer	VVCCACGTGG	0.001	-8.96	0.0007	29	0.3118	8592	0.1559	2
RBPJ:Ebox(?,bHLH)/Panc1-Rbpj1-ChIP-Seq(GSE47459)/Homer	GGGRAARRGRMCAGMTG	0.001	-8.95	0.0007	26	0.2796	7274	0.132	2.11818
Zac1(Zf)/Neuro2A-Plagl1-ChIP-Seq(GSE75942)/Homer	HAWGRGGCCM	0.001	-8.91	0.0007	82	0.8817	39595.8	0.7187	1.2268
E2A(bHLH)/proBcell-E2A-ChIP-Seq(GSE21978)/Homer	DNRCAGCTGY	0.001	-8.88	0.0007	60	0.6452	24916.9	0.4522	1.4268
Srebp1a(bHLH)/HepG2-Srebp1a-ChIP-Seq(GSE31477)/Homer	RTCACSCCAY	0.001	-8.84	0.0007	18	0.1935	4074.3	0.0739	2.6184
Tbx5(T-box)/HL1-Tbx5.biotin-ChIP-Seq(GSE21529)/Homer	AGGTGTCA	0.001	-8.81	0.0007	81	0.871	38904.9	0.7061	1.23354
COUP-TFII(NR)/K562-NR2F1-ChIP-Seq(Encode)/Homer	GKBCARAGGTCA	0.001	-8.8	0.0007	59	0.6344	24375.4	0.4424	1.434
COUP-TFII(NR)/Artia-Nr2f2-ChIP-Seq(GSE46497)/Homer	AGRGGTCA	0.001	-8.78	0.0007	64	0.6882	27420.9	0.4977	1.38276
PU.1(ETS)/ThioMac-PU.1-ChIP-Seq(GSE21512)/Homer	AGAGGAAGTG	0.001	-8.76	0.0008	33	0.3548	10543.2	0.1914	1.85371
Tlx?(NR)/NPC-H3K4me1-ChIP-Seq(GSE16256)/Homer	CTGGCAGSCTGCCA	0.001	-8.76	0.0008	34	0.3656	11019.4	0.2	1.828
Egr1(Zf)/K562-Egr1-ChIP-Seq(GSE32465)/Homer	TGCGTGGGYG	0.001	-8.74	0.0008	45	0.4839	16575.4	0.3008	1.60871
Sox21(HMG)/ESC-SOX21-ChIP-Seq(GSE110505)/Homer	BCCWTTGTBYKV	0.001	-8.7	0.0008	57	0.6129	23274.5	0.4224	1.45099
PRDM15(Zf)/ESC-Prdm15-ChIP-Seq(GSE73694)/Homer	YCCDNTCCAGGTTTT	0.001	-8.69	0.0008	50	0.5376	19308.4	0.3504	1.53425
HIC1(Zf)/Treg-ZBTB29-ChIP-Seq(GSE99889)/Homer	TGCCAGCB	0.001	-8.68	0.0008	73	0.7849	33307.8	0.6045	1.29843
SCRT1(Zf)/HEK293-SCRT1.eGFP-ChIP-Seq(Encode)/Homer	GCAACAGGTG	0.001	-8.62	0.0008	20	0.2151	4923.2	0.0894	2.40604
THRb(NR)/Liver-NR1A2-ChIP-Seq(GSE52613)/Homer	TRAGGTCA	0.001	-8.59	0.0008	87	0.9355	43896.8	0.7967	1.17422
Elf4(ETS)/BMDM-Elf4-ChIP-Seq(GSE88699)/Homer	ACTTCCKGKT	0.001	-8.58	0.0008	53	0.5699	21060.6	0.3822	1.4911
Gata2(Zf)/K562-GATA2-ChIP-Seq(GSE18829)/Homer	BBCTTATCTS	0.001	-8.54	0.0009	30	0.3226	9257.6	0.168	1.92024
RUNX2(Runt)/PCa-RUNX2-ChIP-Seq(GSE33889)/Homer	NWAACCACADNN	0.001	-8.47	0.0009	40	0.4301	14150.9	0.2568	1.67484
Olig2(bHLH)/Neuron-Olig2-ChIP-Seq(GSE30882)/Homer	RCCATMTGTT	0.001	-8.44	0.0009	66	0.7097	28925.2	0.525	1.35181
Ets1-distal(ETS)/CD4+-PolII-ChIP-Seq(Barski_et_al.)/Homer	MACAGGAAGT	0.001	-8.36	0.001	25	0.2688	7107.8	0.129	2.08372
ZFX(Zf)/mES-Zfx-ChIP-Seq(GSE11431)/Homer	AGGCCTRG	0.001	-8.34	0.001	63	0.6774	27136.6	0.4925	1.37543
PRDM9(Zf)/Testis-DMC1-ChIP-Seq(GSE35498)/Homer	ADGGYAGYAGCATCT	0.001	-8.28	0.0011	27	0.2903	8027.7	0.1457	1.99245
Foxo3(Forkhead)/U2OS-Foxo3-ChIP-Seq(E-MTAB-2701)/Homer	DGTAAACA	0.001	-8.26	0.0011	30	0.3226	9402.1	0.1706	1.89097
RUNX1(Runt)/Jurkat-RUNX1-ChIP-Seq(GSE29180)/Homer	AAACCACARM	0.001	-8.25	0.0011	46	0.4946	17436.7	0.3165	1.56272
Gata6(Zf)/HUG1N-GATA6-ChIP-Seq(GSE51936)/Homer	YCTTATCTBN	0.001	-8.11	0.0012	35	0.3763	11873.6	0.2155	1.74617
Sp5(Zf)/mES-Sp5.Flag-ChIP-Seq(GSE72989)/Homer	RGKGGGCGGAGC	0.001	-8.03	0.0013	59	0.6344	24956.8	0.453	1.40044
ZNF415(Zf)/HEK293-ZNF415.GFP-ChIP-Seq(GSE58341)/Homer	GRTGMTRGAGCC	0.001	-7.99	0.0013	35	0.3763	11946.3	0.2168	1.7357
AP-2gamma(AP2)/MCF7-TFAP2C-ChIP-Seq(GSE21234)/Homer	SCCTSAGGSCAW	0.001	-7.98	0.0013	58	0.6237	24400.7	0.4429	1.40822
Atf3(bZIP)/GBM-ATF3-ChIP-Seq(GSE33912)/Homer	DATGASTCATHN	0.001	-7.98	0.0013	37	0.3978	12945.6	0.235	1.69277
Zfp281(Zf)/ES-Zfp281-ChIP-Seq(GSE81042)/Homer	CCCCTCCCCCAC	0.001	-7.91	0.0014	27	0.2903	8209.7	0.149	1.94832
TATA-Box(TBP)/Promoter/Homer	CCTTTTAWAGSC	0.001	-7.84	0.0015	46	0.4946	17720.3	0.3216	1.53794
Atf7(bZIP)/3T3L1-Atf7-ChIP-Seq(GSE56872)/Homer	NGRTGACGTCAY	0.001	-7.83	0.0015	27	0.2903	8252.8	0.1498	1.93792
KLF5(Zf)/LoVo-KLF5-ChIP-Seq(GSE49402)/Homer	DGGGYGKGGC	0.001	-7.83	0.0015	64	0.6882	28154.5	0.511	1.34677
NFAT(RHD)/Jurkat-NFATC1-ChIP-Seq(Jolma_et_al.)/Homer	ATTTTCCATT	0.001	-7.79	0.0015	36	0.3871	12562.3	0.228	1.69781
Foxf1(Forkhead)/Lung-Foxf1-ChIP-Seq(GSE77951)/Homer	WWATRTAAACAN	0.001	-7.72	0.0016	31	0.3333	10172	0.1846	1.80553
E2F4(E2F)/K562-E2F4-ChIP-Seq(GSE31477)/Homer	GGCGGGAAAH	0.001	-7.68	0.0017	32	0.3441	10670.6	0.1937	1.77646
Sox4(HMG)/proB-Sox4-ChIP-Seq(GSE50066)/Homer	YCTTTGTTCC	0.001	-7.66	0.0017	37	0.3978	13146.9	0.2386	1.66723
ZEB1(Zf)/PDAC-ZEB1-ChIP-Seq(GSE64557)/Homer	VCAGGTRDRY	0.001	-7.62	0.0018	58	0.6237	24682.8	0.448	1.39219
E2F(E2F)/Hela-CellCycle-Expression/Homer	TTSGCGCGAAAA	0.001	-7.61	0.0018	9	0.0968	1357.3	0.0246	3.93496
Atf2(bZIP)/3T3L1-Atf2-ChIP-Seq(GSE56872)/Homer	NRRTGACGTCAT	0.001	-7.59	0.0018	22	0.2366	6167.6	0.1119	2.11439
Twist2(bHLH)/Myoblast-Twist2.Ty1-ChIP-Seq(GSE127998)/Homer	MCAGCTGBYH	0.001	-7.55	0.0019	64	0.6882	28380.1	0.5151	1.33605
GSC(Homeobox)/FrogEmbryos-GSC-ChIP-Seq(DRA000576)/Homer	RGGATTAR	0.001	-7.53	0.0019	38	0.4086	13737.3	0.2493	1.63899
ZEB2(Zf)/SNU398-ZEB2-ChIP-Seq(GSE103048)/Homer	GNMCAGGTGTGC	0.001	-7.52	0.0019	42	0.4516	15816.1	0.2871	1.57297
Hoxa11(Homeobox)/ChickenMSG-Hoxa11.Flag-ChIP-Seq(GSE86088)/Homer	TTTTATGGCM	0.001	-7.48	0.0019	57	0.6129	24202.6	0.4393	1.39517
Fox:Ebox(Forkhead,bHLH)/Panc1-Foxa2-ChIP-Seq(GSE47459)/Homer	NNNVCTGWGYAAACASN	0.001	-7.45	0.002	40	0.4301	14819.1	0.269	1.59888
TEAD1(TEAD)/HepG2-TEAD1-ChIP-Seq(Encode)/Homer	CYRCATTCCA	0.001	-7.43	0.002	42	0.4516	15882	0.2883	1.56642
RARa(NR)/K562-RARa-ChIP-Seq(Encode)/Homer	TTGAMCTTTG	0.001	-7.4	0.0021	75	0.8065	35674.9	0.6475	1.24556
Ptf1a(bHLH)/Panc1-Ptf1a-ChIP-Seq(GSE47459)/Homer	ACAGCTGTTN	0.001	-7.38	0.0021	76	0.8172	36380.9	0.6603	1.23762
Pbx3(Homeobox)/GM12878-PBX3-ChIP-Seq(GSE32465)/Homer	SCTGTCAMTCAN	0.001	-7.34	0.0021	19	0.2043	5019.5	0.0911	2.24259
EHF(ETS)/LoVo-EHF-ChIP-Seq(GSE49402)/Homer	AVCAGGAAGT	0.001	-7.33	0.0021	55	0.5914	23154.9	0.4203	1.40709
Ascl1(bHLH)/NeuralTubes-Ascl1-ChIP-Seq(GSE55840)/Homer	NNVVCAGCTGBN	0.001	-7.31	0.0022	62	0.6667	27346.5	0.4963	1.34334
EBF(EBF)/proBcell-EBF-ChIP-Seq(GSE21978)/Homer	DGTCCCYRGGGA	0.001	-7.19	0.0024	21	0.2258	5920.9	0.1075	2.10047
PRDM10(Zf)/HEK293-PRDM10.eGFP-ChIP-Seq(Encode)/Homer	TGGTACATTCCA	0.001	-7.15	0.0025	33	0.3548	11479.9	0.2084	1.7025
AR-halfsite(NR)/LNCaP-AR-ChIP-Seq(GSE27824)/Homer	CCAGGAACAG	0.001	-7.15	0.0025	86	0.9247	44060.4	0.7997	1.15631
GATA3(Zf)/iTreg-Gata3-ChIP-Seq(GSE20898)/Homer	AGATAASR	0.001	-7.15	0.0025	46	0.4946	18231.8	0.3309	1.49471
Sox3(HMG)/NPC-Sox3-ChIP-Seq(GSE33059)/Homer	CCWTTGTY	0.001	-7.11	0.0026	54	0.5806	22757.1	0.413	1.40581
CRX(Homeobox)/Retina-Crx-ChIP-Seq(GSE20012)/Homer	GCTAATCC	0.001	-7.08	0.0026	63	0.6774	28145.5	0.5108	1.32616
E2F1(E2F)/Hela-E2F1-ChIP-Seq(GSE22478)/Homer	CWGGCGGGAA	0.001	-7.08	0.0026	21	0.2258	5970.8	0.1084	2.08303
MITF(bHLH)/MastCells-MITF-ChIP-Seq(GSE48085)/Homer	RTCATGTGAC	0.001	-7.04	0.0027	42	0.4516	16157.8	0.2933	1.53972
Lhx1(Homeobox)/EmbryoCarcinoma-Lhx1-ChIP-Seq(GSE70957)/Homer	NNYTAATTAR	0.001	-7	0.0028	33	0.3548	11573.6	0.2101	1.68872
p63(p53)/Keratinocyte-p63-ChIP-Seq(GSE17611)/Homer	NNDRCATGYCYNRRCATGYH	0.001	-6.99	0.0028	23	0.2473	6885.6	0.125	1.9784
PPARa(NR),DR1/Liver-Ppara-ChIP-Seq(GSE47954)/Homer	VNAGGKCAAAGGTCA	0.001	-6.98	0.0028	48	0.5161	19463.4	0.3533	1.4608
Otx2(Homeobox)/EpiLC-Otx2-ChIP-Seq(GSE56098)/Homer	NYTAATCCYB	0.001	-6.96	0.0028	30	0.3226	10139	0.184	1.75326
WT1(Zf)/Kidney-WT1-ChIP-Seq(GSE90016)/Homer	MCTCCCMCRCAB	0.001	-6.92	0.0029	40	0.4301	15191.4	0.2757	1.56003
Maz(Zf)/HepG2-Maz-ChIP-Seq(GSE31477)/Homer	GGGGGGGG	0.01	-6.91	0.003	64	0.6882	28916.6	0.5248	1.31136
Bcl6(Zf)/Liver-Bcl6-ChIP-Seq(GSE31578)/Homer	NNNCTTTCCAGGAAA	0.01	-6.9	0.003	53	0.5699	22347.8	0.4056	1.40508
NeuroG2(bHLH)/Fibroblast-NeuroG2-ChIP-Seq(GSE75910)/Homer	ACCATCTGTT	0.01	-6.85	0.0031	59	0.6344	25913.2	0.4703	1.34893
NF1(CTF)/LNCAP-NF1-ChIP-Seq(Unpublished)/Homer	CYTGGCABNSTGCCAR	0.01	-6.85	0.0031	31	0.3333	10690.1	0.194	1.71804
Tbox:Smad(T-box,MAD)/ESCd5-Smad2_3-ChIP-Seq(GSE29422)/Homer	AGGTGHCAGACA	0.01	-6.81	0.0032	16	0.172	4021.9	0.073	2.35616
GLIS3(Zf)/Thyroid-Glis3.GFP-ChIP-Seq(GSE103297)/Homer	CTCCCTGGGAGGCCN	0.01	-6.71	0.0035	64	0.6882	29082.3	0.5278	1.3039
KLF14(Zf)/HEK293-KLF14.GFP-ChIP-Seq(GSE58341)/Homer	RGKGGGCGKGGC	0.01	-6.7	0.0035	71	0.7634	33568.4	0.6093	1.25291
TEAD4(TEA)/Tropoblast-Tead4-ChIP-Seq(GSE37350)/Homer	CCWGGAATGY	0.01	-6.64	0.0037	39	0.4194	14872.5	0.2699	1.55391
Gli2(Zf)/GM2-Gli2-ChIP-Chip(GSE112702)/Homer	YSTGGGTGGTCT	0.01	-6.64	0.0037	21	0.2258	6181.7	0.1122	2.01248
ZNF322(Zf)/HEK293-ZNF322.GFP-ChIP-Seq(GSE58341)/Homer	GAGCCTGGTACTGWGCCTGR	0.01	-6.63	0.0037	24	0.2581	7520.2	0.1365	1.89084
Hoxa13(Homeobox)/ChickenMSG-Hoxa13.Flag-ChIP-Seq(GSE86088)/Homer	CYHATAAAAN	0.01	-6.58	0.0038	57	0.6129	24949.1	0.4528	1.35358
Slug(Zf)/Mesoderm-Snai2-ChIP-Seq(GSE61475)/Homer	SNGCACCTGCHS	0.01	-6.54	0.004	27	0.2903	8965.8	0.1627	1.78427
JunB(bZIP)/DendriticCells-Junb-ChIP-Seq(GSE36099)/Homer	RATGASTCAT	0.01	-6.49	0.0042	32	0.3441	11415.2	0.2072	1.66071
ZBTB12(Zf)/HEK293-ZBTB12.GFP-ChIP-Seq(GSE58341)/Homer	NGNTCTAGAACCNGV	0.01	-6.46	0.0043	27	0.2903	9010.4	0.1635	1.77554
Hoxd12(Homeobox)/ChickenMSG-Hoxd12.Flag-ChIP-Seq(GSE86088)/Homer	HDGYAATGAAAN	0.01	-6.4	0.0045	46	0.4946	18822.5	0.3416	1.44789
NeuroD1(bHLH)/Islet-NeuroD1-ChIP-Seq(GSE30298)/Homer	GCCATCTGTT	0.01	-6.37	0.0046	41	0.4409	16133.6	0.2928	1.50581
GRHL2(CP2)/HBE-GRHL2-ChIP-Seq(GSE46194)/Homer	AAACYKGTTWDACMRGTTTB	0.01	-6.36	0.0046	20	0.2151	5881.7	0.1068	2.01404
Rfx2(HTH)/LoVo-RFX2-ChIP-Seq(GSE49402)/Homer	GTTGCCATGGCAACM	0.01	-6.32	0.0048	11	0.1183	2309.6	0.0419	2.82339
Sox6(HMG)/Myotubes-Sox6-ChIP-Seq(GSE32627)/Homer	CCATTGTTNY	0.01	-6.29	0.0049	48	0.5161	20024.3	0.3634	1.4202
ZNF467(Zf)/HEK293-ZNF467.GFP-ChIP-Seq(GSE58341)/Homer	TGGGGAAGGGCM	0.01	-6.28	0.0049	49	0.5269	20590.2	0.3737	1.40995
En1(Homeobox)/SUM149-EN1-ChIP-Seq(GSE120957)/Homer	NDCTAATTAS	0.01	-6.23	0.0051	48	0.5161	20071.2	0.3643	1.41669
ELF5(ETS)/T47D-ELF5-ChIP-Seq(GSE30407)/Homer	ACVAGGAAGT	0.01	-6.23	0.0051	38	0.4086	14659.7	0.2661	1.53551
Sp2(Zf)/HEK293-Sp2.eGFP-ChIP-Seq(Encode)/Homer	YGGCCCCGCCCC	0.01	-6.16	0.0055	67	0.7204	31466.6	0.5711	1.26143
Nkx6.1(Homeobox)/Islet-Nkx6.1-ChIP-Seq(GSE40975)/Homer	GKTAATGR	0.01	-6.15	0.0055	56	0.6022	24740.7	0.449	1.3412
BATF(bZIP)/Th17-BATF-ChIP-Seq(GSE39756)/Homer	DATGASTCAT	0.01	-6.14	0.0055	34	0.3656	12661.7	0.2298	1.59095
E2F3(E2F)/MEF-E2F3-ChIP-Seq(GSE71376)/Homer	BTKGGCGGGAAA	0.01	-6.12	0.0056	37	0.3978	14219.6	0.2581	1.54126
bHLHE40(bHLH)/HepG2-BHLHE40-ChIP-Seq(GSE31477)/Homer	KCACGTGMCN	0.01	-6.1	0.0056	19	0.2043	5575.9	0.1012	2.01877
RUNX(Runt)/HPC7-Runx1-ChIP-Seq(GSE22178)/Homer	SAAACCACAG	0.01	-6.1	0.0056	35	0.3763	13200.3	0.2396	1.57053
HEB(bHLH)/mES-Heb-ChIP-Seq(GSE53233)/Homer	VCAGCTGBNN	0.01	-6.09	0.0056	65	0.6989	30267	0.5493	1.27235
Foxh1(Forkhead)/hESC-FOXH1-ChIP-Seq(GSE29422)/Homer	NNTGTGGATTSS	0.01	-6.08	0.0057	25	0.2688	8299.4	0.1506	1.78486
HIF-1a(bHLH)/MCF7-HIF1a-ChIP-Seq(GSE28352)/Homer	TACGTGCV	0.01	-6.06	0.0057	17	0.1828	4741.7	0.0861	2.12311
Sox15(HMG)/CPA-Sox15-ChIP-Seq(GSE62909)/Homer	RAACAATGGN	0.01	-6.02	0.0059	38	0.4086	14816.8	0.2689	1.51952
DLX2(Homeobox)/BasalGanglia-Dlx2-ChIP-seq(GSE124936)/Homer	NNNTAATTAS	0.01	-5.99	0.0061	40	0.4301	15904	0.2887	1.48978
USF1(bHLH)/GM12878-Usf1-ChIP-Seq(GSE32465)/Homer	SGTCACGTGR	0.01	-5.97	0.0062	25	0.2688	8366.1	0.1518	1.77075
Sox2(HMG)/mES-Sox2-ChIP-Seq(GSE11431)/Homer	BCCATTGTTC	0.01	-5.92	0.0065	34	0.3656	12825.8	0.2328	1.57045
ZNF143|STAF(Zf)/CUTLL-ZNF143-ChIP-Seq(GSE29600)/Homer	ATTTCCCAGVAKSCY	0.01	-5.89	0.0066	25	0.2688	8411.7	0.1527	1.76031
Gata4(Zf)/Heart-Gata4-ChIP-Seq(GSE35151)/Homer	NBWGATAAGR	0.01	-5.89	0.0066	35	0.3763	13360.8	0.2425	1.55175
FoxD3(forkhead)/ZebrafishEmbryo-Foxd3.biotin-ChIP-seq(GSE106676)/Homer	TGTTTAYTTAGC	0.01	-5.87	0.0067	30	0.3226	10846.8	0.1969	1.6384
Gata1(Zf)/K562-GATA1-ChIP-Seq(GSE18829)/Homer	SAGATAAGRV	0.01	-5.81	0.0071	25	0.2688	8462.2	0.1536	1.75
DLX5(Homeobox)/BasalGanglia-Dlx5-ChIP-seq(GSE124936)/Homer	SSTAATTA	0.01	-5.78	0.0072	24	0.2581	8008.7	0.1454	1.7751
PAX5(Paired,Homeobox)/GM12878-PAX5-ChIP-Seq(GSE32465)/Homer	GCAGCCAAGCRTGACH	0.01	-5.78	0.0072	25	0.2688	8483.6	0.154	1.74545
BHLHA15(bHLH)/NIH3T3-BHLHB8.HA-ChIP-Seq(GSE119782)/Homer	NAMCAGCTGK	0.01	-5.75	0.0074	55	0.5914	24519.3	0.445	1.32899
Foxa2(Forkhead)/Liver-Foxa2-ChIP-Seq(GSE25694)/Homer	CYTGTTTACWYW	0.01	-5.72	0.0076	29	0.3118	10455.4	0.1898	1.64278
FoxL2(Forkhead)/Ovary-FoxL2-ChIP-Seq(GSE60858)/Homer	WWTRTAAACAVG	0.01	-5.71	0.0076	27	0.2903	9481.9	0.1721	1.68681
Tbx20(T-box)/Heart-Tbx20-ChIP-Seq(GSE29636)/Homer	GGTGYTGACAGS	0.01	-5.71	0.0076	16	0.172	4481.7	0.0813	2.11562
KLF6(Zf)/PDAC-KLF6-ChIP-Seq(GSE64557)/Homer	MKGGGYGTGGCC	0.01	-5.71	0.0076	55	0.5914	24553	0.4456	1.3272
RUNX-AML(Runt)/CD4+-PolII-ChIP-Seq(Barski_et_al.)/Homer	GCTGTGGTTW	0.01	-5.69	0.0076	34	0.3656	12992.9	0.2358	1.55047
Tbx6(T-box)/ESC-Tbx6-ChIP-Seq(GSE93524)/Homer	DAGGTGTBAA	0.01	-5.65	0.0079	41	0.4409	16716.5	0.3034	1.4532
TCF4(bHLH)/SHSY5Y-TCF4-ChIP-Seq(GSE96915)/Homer	SMCATCTGKH	0.01	-5.59	0.0083	57	0.6129	25847.1	0.4691	1.30654
DLX1(Homeobox)/BasalGanglia-Dlx1-ChIP-seq(GSE124936)/Homer	NSNNTAATTA	0.01	-5.57	0.0085	36	0.3871	14124.6	0.2564	1.50975
Atoh1(bHLH)/Cerebellum-Atoh1-ChIP-Seq(GSE22111)/Homer	VNRVCAGCTGGY	0.01	-5.57	0.0085	49	0.5269	21218.3	0.3851	1.36822
RFX(HTH)/K562-RFX3-ChIP-Seq(SRA012198)/Homer	CGGTTGCCATGGCAAC	0.01	-5.57	0.0085	10	0.1075	2181.3	0.0396	2.71465
FOXK1(Forkhead)/HEK293-FOXK1-ChIP-Seq(GSE51673)/Homer	NVWTGTTTAC	0.01	-5.55	0.0085	33	0.3548	12588.4	0.2285	1.55274
Npas4(bHLH)/Neuron-Npas4-ChIP-Seq(GSE127793)/Homer	NHRTCACGACDN	0.01	-5.55	0.0085	36	0.3871	14141.1	0.2567	1.50799
Atf1(bZIP)/K562-ATF1-ChIP-Seq(GSE31477)/Homer	GATGACGTCA	0.01	-5.49	0.009	29	0.3118	10617.9	0.1927	1.61806
GABPA(ETS)/Jurkat-GABPa-ChIP-Seq(GSE17954)/Homer	RACCGGAAGT	0.01	-5.39	0.0098	47	0.5054	20250.1	0.3675	1.37524
Srebp2(bHLH)/HepG2-Srebp2-ChIP-Seq(GSE31477)/Homer	CGGTCACSCCAC	0.01	-5.35	0.0102	12	0.129	3010.3	0.0546	2.36264
ZNF416(Zf)/HEK293-ZNF416.GFP-ChIP-Seq(GSE58341)/Homer	WDNCTGGGCA	0.01	-5.34	0.0102	56	0.6022	25495.3	0.4627	1.30149
Fos(bZIP)/TSC-Fos-ChIP-Seq(GSE110950)/Homer	NDATGASTCAYN	0.01	-5.3	0.0107	31	0.3333	11764.1	0.2135	1.56112
X-box(HTH)/NPC-H3K4me1-ChIP-Seq(GSE16256)/Homer	GGTTGCCATGGCAA	0.01	-5.28	0.0107	10	0.1075	2273.9	0.0413	2.60291
HIF2a(bHLH)/785_O-HIF2a-ChIP-Seq(GSE34871)/Homer	GCACGTACCC	0.01	-5.28	0.0108	21	0.2258	6918.5	0.1256	1.79777
HIF-1b(HLH)/T47D-HIF1b-ChIP-Seq(GSE59937)/Homer	RTACGTGC	0.01	-5.26	0.0108	43	0.4624	18144.9	0.3293	1.40419
Lhx2(Homeobox)/HFSC-Lhx2-ChIP-Seq(GSE48068)/Homer	TAATTAGN	0.01	-5.25	0.0109	30	0.3226	11293.4	0.205	1.57366
Unknown(Homeobox)/Limb-p300-ChIP-Seq/Homer	SSCMATWAAA	0.01	-5.25	0.0109	22	0.2366	7399.9	0.1343	1.76173
ZNF341(Zf)/EBV-ZNF341-ChIP-Seq(GSE113194)/Homer	GGAACAGCCG	0.01	-5.22	0.0112	37	0.3978	14945.8	0.2713	1.46627
CEBP:CEBP(bZIP)/MEF-Chop-ChIP-Seq(GSE35681)/Homer	NTNATGCAAYMNNHTGMAAY	0.01	-5.21	0.0112	8	0.086	1584.2	0.0288	2.98611
Pit1(Homeobox)/GCrat-Pit1-ChIP-Seq(GSE58009)/Homer	ATGMATATDC	0.01	-5.13	0.0121	25	0.2688	8906.4	0.1616	1.66337
ERRg(NR)/Kidney-ESRRG-ChIP-Seq(GSE104905)/Homer	GTGACCTTGRVN	0.01	-5.13	0.0121	37	0.3978	15019.4	0.2726	1.45928
Tcf7(HMG)/GM12878-TCF7-ChIP-Seq(Encode)/Homer	CTTTGATGTGSB	0.01	-5.1	0.0124	16	0.172	4775.4	0.0867	1.98385
Hoxd10(Homeobox)/ChickenMSG-Hoxd10.Flag-ChIP-Seq(GSE86088)/Homer	GGCMATGAAA	0.01	-5.08	0.0126	35	0.3763	14004.7	0.2542	1.48033
Tbr1(T-box)/Cortex-Tbr1-ChIP-Seq(GSE71384)/Homer	AAGGTGTKAA	0.01	-5.04	0.0131	44	0.4731	18908	0.3432	1.3785
c-Myc(bHLH)/LNCAP-cMyc-ChIP-Seq(Unpublished)/Homer	VCCACGTG	0.01	-5	0.0135	25	0.2688	8998.5	0.1633	1.64605
Fra2(bZIP)/Striatum-Fra2-ChIP-Seq(GSE43429)/Homer	GGATGACTCATC	0.01	-4.95	0.0141	28	0.3011	10516.4	0.1909	1.57727
Chop(bZIP)/MEF-Chop-ChIP-Seq(GSE35681)/Homer	ATTGCATCAT	0.01	-4.93	0.0143	11	0.1183	2780.7	0.0505	2.34257
Atf4(bZIP)/MEF-Atf4-ChIP-Seq(GSE35681)/Homer	MTGATGCAAT	0.01	-4.9	0.0147	13	0.1398	3600.8	0.0654	2.13761
Stat3+il21(Stat)/CD4-Stat3-ChIP-Seq(GSE19198)/Homer	SVYTTCCNGGAARB	0.01	-4.89	0.0148	35	0.3763	14165.3	0.2571	1.46363
Tcf3(HMG)/mES-Tcf3-ChIP-Seq(GSE11724)/Homer	ASWTCAAAGG	0.01	-4.85	0.0153	13	0.1398	3622.6	0.0657	2.12785
IRF4(IRF)/GM12878-IRF4-ChIP-Seq(GSE32465)/Homer	ACTGAAACCA	0.01	-4.84	0.0154	20	0.2151	6721.1	0.122	1.76311
PRDM14(Zf)/H1-PRDM14-ChIP-Seq(GSE22767)/Homer	RGGTCTCTAACY	0.01	-4.81	0.0158	19	0.2043	6279.5	0.114	1.79211
Oct6(POU,Homeobox)/NPC-Pou3f1-ChIP-Seq(GSE35496)/Homer	WATGCAAATGAG	0.01	-4.75	0.0167	14	0.1505	4089.1	0.0742	2.0283
CArG(MADS)/PUER-Srf-ChIP-Seq(Sullivan_et_al.)/Homer	CCATATATGGNM	0.01	-4.74	0.0167	16	0.172	4962.8	0.0901	1.90899
Nr5a2(NR)/mES-Nr5a2-ChIP-Seq(GSE19019)/Homer	BTCAAGGTCA	0.01	-4.74	0.0167	28	0.3011	10679.3	0.1938	1.55366
Zic(Zf)/Cerebellum-ZIC1.2-ChIP-Seq(GSE60731)/Homer	CCTGCTGAGH	0.01	-4.72	0.017	40	0.4301	17006.4	0.3087	1.39326
SPDEF(ETS)/VCaP-SPDEF-ChIP-Seq(SRA014231)/Homer	ASWTCCTGBT	0.01	-4.72	0.017	46	0.4946	20336.2	0.3691	1.34002
Hoxd13(Homeobox)/ChickenMSG-Hoxd13.Flag-ChIP-Seq(GSE86088)/Homer	NCYAATAAAA	0.01	-4.69	0.0173	40	0.4301	17032.1	0.3091	1.39146
ETS:RUNX(ETS,Runt)/Jurkat-RUNX1-ChIP-Seq(GSE17954)/Homer	RCAGGATGTGGT	0.01	-4.68	0.0175	10	0.1075	2486.7	0.0451	2.38359
HNF4a(NR),DR1/HepG2-HNF4a-ChIP-Seq(GSE25021)/Homer	CARRGKBCAAAGTYCA	0.01	-4.68	0.0175	25	0.2688	9230.7	0.1675	1.60478
TEAD(TEA)/Fibroblast-PU.1-ChIP-Seq(Unpublished)/Homer	YCWGGAATGY	0.01	-4.62	0.0183	28	0.3011	10771.6	0.1955	1.54015
Bcl11a(Zf)/HSPC-BCL11A-ChIP-Seq(GSE104676)/Homer	TYTGACCASWRG	0.01	-4.62	0.0183	34	0.3656	13875.2	0.2518	1.45195
KLF3(Zf)/MEF-Klf3-ChIP-Seq(GSE44748)/Homer	NRGCCCCRCCCHBNN	0.1	-4.51	0.0202	35	0.3763	14501.1	0.2632	1.42971
Phox2a(Homeobox)/Neuron-Phox2a-ChIP-Seq(GSE31456)/Homer	YTAATYNRATTA	0.1	-4.51	0.0202	11	0.1183	2950	0.0535	2.21121
GATA3(Zf),DR8/iTreg-Gata3-ChIP-Seq(GSE20898)/Homer	AGATSTNDNNDSAGATAASN	0.1	-4.5	0.0203	5	0.0538	789.6	0.0143	3.76224
HLF(bZIP)/HSC-HLF.Flag-ChIP-Seq(GSE69817)/Homer	RTTATGYAAB	0.1	-4.5	0.0204	25	0.2688	9367.7	0.17	1.58118
PSE(SNAPc)/K562-mStart-Seq/Homer	WAVTCACCMTAASYDAAAAG	0.1	-4.42	0.0218	19	0.2043	6521.6	0.1184	1.72551
KLF10(Zf)/HEK293-KLF10.GFP-ChIP-Seq(GSE58341)/Homer	GGGGGTGTGTCC	0.1	-4.42	0.0219	33	0.3548	13532.3	0.2456	1.44463
Sox9(HMG)/Limb-SOX9-ChIP-Seq(GSE73225)/Homer	AGGVNCCTTTGT	0.1	-4.36	0.0231	35	0.3763	14648.8	0.2659	1.41519
Dlx3(Homeobox)/Kerainocytes-Dlx3-ChIP-Seq(GSE89884)/Homer	NDGTAATTAC	0.1	-4.29	0.0246	19	0.2043	6608.3	0.1199	1.70392
PRDM1(Zf)/Hela-PRDM1-ChIP-Seq(GSE31477)/Homer	ACTTTCACTTTC	0.1	-4.29	0.0246	23	0.2473	8536.5	0.1549	1.59651
Tbx21(T-box)/GM12878-TBX21-ChIP-Seq(Encode)/Homer	AGGTGTGAAA	0.1	-4.29	0.0246	34	0.3656	14179.8	0.2574	1.42036
Egr2(Zf)/Thymocytes-Egr2-ChIP-Seq(GSE34254)/Homer	NGCGTGGGCGGR	0.1	-4.24	0.0255	15	0.1613	4796.8	0.0871	1.85189
Rfx1(HTH)/NPC-H3K4me1-ChIP-Seq(GSE16256)/Homer	KGTTGCCATGGCAA	0.1	-4.24	0.0255	14	0.1505	4354.9	0.079	1.90506
Pax8(Paired,Homeobox)/Thyroid-Pax8-ChIP-Seq(GSE26938)/Homer	GTCATGCHTGRCTGS	0.1	-4.2	0.0263	21	0.2258	7625.2	0.1384	1.6315
PAX6(Paired,Homeobox)/Forebrain-Pax6-ChIP-Seq(GSE66961)/Homer	NGTGTTCAVTSAAGCGKAAA	0.1	-4.18	0.0268	7	0.0753	1533.2	0.0278	2.70863
HRE(HSF)/HepG2-HSF1-ChIP-Seq(GSE31477)/Homer	BSTTCTRGAABVTTCYAGAA	0.1	-4.14	0.0277	12	0.129	3535.3	0.0642	2.00935
TRPS1(Zf)/MCF7-TRPS1-ChIP-Seq(GSE107013)/Homer	AGATAAGANN	0.1	-4.14	0.0277	49	0.5269	22656.1	0.4112	1.28137
Elk1(ETS)/Hela-Elk1-ChIP-Seq(GSE31477)/Homer	HACTTCCGGY	0.1	-4.1	0.0288	35	0.3763	14899.6	0.2704	1.39164
ZBTB18(Zf)/HEK293-ZBTB18.GFP-ChIP-Seq(GSE58341)/Homer	AACATCTGGA	0.1	-4.08	0.0292	27	0.2903	10714.1	0.1945	1.49254
Klf9(Zf)/GBM-Klf9-ChIP-Seq(GSE62211)/Homer	GCCACRCCCACY	0.1	-4.08	0.0292	29	0.3118	11748.2	0.2132	1.46248
Ronin(THAP)/ES-Thap11-ChIP-Seq(GSE51522)/Homer	RACTACAACTCCCAGVAKGC	0.1	-4.01	0.0311	5	0.0538	896.1	0.0163	3.30061
LXRE(NR),DR4/RAW-LXRb.biotin-ChIP-Seq(GSE21512)/Homer	RGGTTACTANAGGTCA	0.1	-4	0.0313	5	0.0538	898.8	0.0163	3.30061
ZNF519(Zf)/HEK293-ZNF519.GFP-ChIP-Seq(GSE58341)/Homer	GAGSCCGAGC	0.1	-3.97	0.032	18	0.1935	6351.3	0.1153	1.67823
Sp1(Zf)/Promoter/Homer	GGCCCCGCCCCC	0.1	-3.97	0.0321	24	0.2581	9289.1	0.1686	1.53084
NFkB-p65(RHD)/GM12787-p65-ChIP-Seq(GSE19485)/Homer	WGGGGATTTCCC	0.1	-3.95	0.0325	26	0.2796	10317.6	0.1873	1.49279
ZNF189(Zf)/HEK293-ZNF189.GFP-ChIP-Seq(GSE58341)/Homer	TGGAACAGMA	0.1	-3.94	0.0325	36	0.3871	15592	0.283	1.36784
CREB5(bZIP)/LNCaP-CREB5.V5-ChIP-Seq(GSE137775)/Homer	VVATGACGTCAT	0.1	-3.9	0.0338	17	0.1828	5928.3	0.1076	1.69888
STAT6(Stat)/CD4-Stat6-ChIP-Seq(GSE22104)/Homer	ABTTCYYRRGAA	0.1	-3.88	0.0344	22	0.2366	8361.8	0.1518	1.55863
Rfx5(HTH)/GM12878-Rfx5-ChIP-Seq(GSE31477)/Homer	SCCTAGCAACAG	0.1	-3.88	0.0344	18	0.1935	6418.6	0.1165	1.66094
HINFP(Zf)/K562-HINFP.eGFP-ChIP-Seq(Encode)/Homer	TWVGGTCCGC	0.1	-3.87	0.0347	22	0.2366	8373.4	0.152	1.55658
EBNA1(EBV-virus)/Raji-EBNA1-ChIP-Seq(GSE30709)/Homer	GGYAGCAYDTGCTDCCCNNN	0.1	-3.86	0.0348	3	0.0323	346.7	0.0063	5.12698
FOXP1(Forkhead)/H9-FOXP1-ChIP-Seq(GSE31006)/Homer	NYYTGTTTACHN	0.1	-3.84	0.0354	17	0.1828	5972.3	0.1084	1.68635
Brachyury(T-box)/Mesoendoderm-Brachyury-ChIP-exo(GSE54963)/Homer	ANTTMRCASBNNNGTGYKAAN	0.1	-3.83	0.0356	13	0.1398	4140.8	0.0752	1.85904
Jun-AP1(bZIP)/K562-cJun-ChIP-Seq(GSE31477)/Homer	GATGASTCATCN	0.1	-3.77	0.0374	18	0.1935	6491.1	0.1178	1.64261
Esrrb(NR)/mES-Esrrb-ChIP-Seq(GSE11431)/Homer	KTGACCTTGA	0.1	-3.76	0.0378	28	0.3011	11518	0.209	1.44067
HOXA2(Homeobox)/mES-Hoxa2-ChIP-Seq(Donaldson_et_al.)/Homer	GYCATCMATCAT	0.1	-3.73	0.0389	6	0.0645	1313.1	0.0238	2.71008
ZKSCAN1(Zf)/HepG2-ZKSCAN1-ChIP-Seq(Encode)/Homer	GCACAYAGTAGGKCY	0.1	-3.72	0.0392	4	0.043	647.9	0.0118	3.64407
FOXK2(Forkhead)/U2OS-FOXK2-ChIP-Seq(E-MTAB-2204)/Homer	SCHTGTTTACAT	0.1	-3.71	0.0395	23	0.2473	9004.2	0.1634	1.51346
Usf2(bHLH)/C2C12-Usf2-ChIP-Seq(GSE36030)/Homer	GTCACGTGGT	0.1	-3.66	0.0411	16	0.172	5619.5	0.102	1.68627
Arnt:Ahr(bHLH)/MCF7-Arnt-ChIP-Seq(Lo_et_al.)/Homer	TBGCACGCAA	0.1	-3.66	0.0411	29	0.3118	12136.6	0.2203	1.41534
OCT:OCT(POU,Homeobox)/NPC-OCT6-ChIP-Seq(GSE43916)/Homer	YATGCATATRCATRT	0.1	-3.62	0.0424	4	0.043	666.8	0.0121	3.55372
TR4(NR),DR1/Hela-TR4-ChIP-Seq(GSE24685)/Homer	GAGGTCAAAGGTCA	0.1	-3.6	0.0434	9	0.0968	2534	0.046	2.10435
Tcfcp2l1(CP2)/mES-Tcfcp2l1-ChIP-Seq(GSE11431)/Homer	NRAACCRGTTYRAACCRGYT	0.1	-3.56	0.0448	12	0.129	3846.5	0.0698	1.84814
ZNF7(Zf)/HepG2-ZNF7.Flag-ChIP-Seq(Encode)/Homer	CTGCCWVCTTTTRTA	0.1	-3.53	0.0463	21	0.2258	8154.5	0.148	1.52568
Elk4(ETS)/Hela-Elk4-ChIP-Seq(GSE31477)/Homer	NRYTTCCGGY	0.1	-3.51	0.0468	34	0.3656	14963.5	0.2716	1.3461
MafK(bZIP)/C2C12-MafK-ChIP-Seq(GSE36030)/Homer	GCTGASTCAGCA	0.1	-3.49	0.0476	15	0.1613	5267	0.0956	1.68724
