# Supplementary material for: EBF2 variant identified in a patient with atypical partial lipodystrophy causes adipose fibrosis and dysfunction
Source: J Clin Invest. 2026 Jan 29;136(6):e192737. doi: 10.1172/JCI192737 (PMC12987656; doi:10.1172/JCI192737)
Supplement: Supplemental table 6 [file jci-136-192737-s288.xlsx]

## Sheet: annotated_summary_sig
name	seqnames	start	end	annot.symbols	annot.gene_ids	annot.types	logFC	direction	pvalue	FDR	annot.tx_ids
peak:144063	chr1	93782742	93783415	Atg4b	66615	mm10_genes_promoters, mm10_genes_1to5kb, mm10_genes_introns, mm10_cpg_inter	-3.32051	WT_neg	4.8612e-09	0.000361581	ENSMUST00000189872.1, ENSMUST00000186811.1, ENSMUST00000186124.1, ENSMUST00000185754.1, ENSMUST00000027502.15, ENSMUST00000185482.6, ENSMUST00000135762.7
peak:242848	chr6	54115700	54116292	Chn2	69993	mm10_genes_introns, mm10_cpg_inter	3.00878	KI_neg	1.14617e-08	0.000426266	ENSMUST00000046856.13, ENSMUST00000133315.3, ENSMUST00000114403.7, ENSMUST00000127323.2, ENSMUST00000204410.1
peak:89355	chr15	102244098	102244452	Rarg	19411	mm10_genes_promoters, mm10_genes_introns, mm10_cpg_shores, mm10_cpg_shelves	-2.39489	WT_neg	1.40264e-07	0.00347767	ENSMUST00000130204.1, ENSMUST00000043172.14, ENSMUST00000063339.13, ENSMUST00000135466.1, ENSMUST00000124224.7, ENSMUST00000155563.1
peak:67765	chr14	50955398	50957407	Pnp2, Pnp	667034, 18950	mm10_genes_promoters, mm10_genes_1to5kb, mm10_genes_5UTRs, mm10_genes_exons, mm10_genes_introns, mm10_cpg_inter	-1.2262	WT_neg	2.82073e-07	0.00524522	ENSMUST00000095925.4, ENSMUST00000228593.1, ENSMUST00000194838.1, ENSMUST00000178092.1, ENSMUST00000227052.1
peak:313651	chrY	90802525	90803042	Erdr1	170942	mm10_genes_introns, mm10_cpg_inter	1.519	KI_neg	9.41478e-07	0.0140056	ENSMUST00000179483.8, ENSMUST00000238758.1, ENSMUST00000177591.1, ENSMUST00000177671.7, ENSMUST00000179077.1, ENSMUST00000238238.1, ENSMUST00000238471.1
peak:77594	chr15	10582935	10583591	Rai14	75646	mm10_genes_introns, mm10_cpg_inter	-2.72707	WT_neg	1.785e-06	0.0157598	ENSMUST00000090339.10, ENSMUST00000227506.1, ENSMUST00000169385.2
peak:267195	chr7	113512987	113514444	Far1	67420	mm10_genes_promoters, mm10_genes_1to5kb, mm10_genes_5UTRs, mm10_genes_exons, mm10_genes_introns, mm10_cpg_islands, mm10_cpg_shores	-1.51976	WT_neg	1.59747e-06	0.0157598	ENSMUST00000033018.14, ENSMUST00000129087.7, ENSMUST00000123845.7, ENSMUST00000067929.14, ENSMUST00000164745.7, ENSMUST00000136158.7, ENSMUST00000156554.1, ENSMUST00000122890.1
peak:174098	chr2	137113535	137115353	Jag1	16449	mm10_genes_introns, mm10_cpg_islands, mm10_cpg_shores	-1.20611	WT_neg	2.1188e-06	0.0157598	ENSMUST00000028735.7
peak:302898	chr9	121592981	121594930	Lyzl4os, Lyzl4	75384, 69032	mm10_genes_introns, mm10_cpg_inter	-1.09421	WT_neg	1.78744e-06	0.0157598	ENSMUST00000128080.7, ENSMUST00000156364.1, ENSMUST00000077706.9, ENSMUST00000120918.7, ENSMUST00000213757.1, ENSMUST00000125075.1, ENSMUST00000214592.1
peak:286178	chr8	121990161	121991686	Banp, Galnt2	53325, 108148	mm10_genes_promoters, mm10_genes_1to5kb, mm10_genes_exons, mm10_genes_introns, mm10_genes_3UTRs, mm10_cpg_inter	-1.06941	WT_neg	2.02778e-06	0.0157598	ENSMUST00000174327.1, ENSMUST00000167711.8, ENSMUST00000172628.7, ENSMUST00000093078.12, ENSMUST00000170857.7, ENSMUST00000172681.7, ENSMUST00000026354.14, ENSMUST00000174753.7, ENSMUST00000174445.7, ENSMUST00000172511.7, ENSMUST00000173254.7, ENSMUST00000127664.1
peak:22748	chr11	52360845	52361934	Vdac1	22333	mm10_genes_promoters, mm10_genes_5UTRs, mm10_genes_exons, mm10_genes_introns, mm10_cpg_islands, mm10_cpg_shores	-1.24703	WT_neg	3.68179e-06	0.0248959	ENSMUST00000102758.7, ENSMUST00000125694.7
peak:233785	chr5	131537145	131538453	Auts2	319974	mm10_genes_promoters, mm10_genes_1to5kb, mm10_genes_5UTRs, mm10_genes_exons, mm10_genes_introns, mm10_cpg_islands, mm10_cpg_shores	-1.68553	WT_neg	6.27981e-06	0.0307994	ENSMUST00000159507.1, ENSMUST00000198165.1, ENSMUST00000183153.1, ENSMUST00000161374.7, ENSMUST00000161226.8, ENSMUST00000161804.7, ENSMUST00000182575.7, ENSMUST00000160071.8, ENSMUST00000182974.7
peak:214844	chr4	132883539	132884483	Stx12	100226	mm10_genes_promoters, mm10_genes_1to5kb, mm10_genes_5UTRs, mm10_genes_exons, mm10_genes_introns, mm10_cpg_islands, mm10_cpg_shores	-1.31128	WT_neg	6.42431e-06	0.0307994	ENSMUST00000117591.1, ENSMUST00000030698.4
peak:86773	chr15	83425302	83426355	Pacsin2	23970	mm10_genes_1to5kb, mm10_genes_introns, mm10_cpg_inter	-1.18348	WT_neg	6.81668e-06	0.0307994	ENSMUST00000230816.1, ENSMUST00000171436.7, ENSMUST00000165095.8, ENSMUST00000231184.1, ENSMUST00000056177.6, ENSMUST00000230679.1, ENSMUST00000229337.1
peak:211591	chr4	106955665	106957186	Ssbp3	72475	mm10_genes_promoters, mm10_genes_exons, mm10_genes_introns, mm10_cpg_inter	-1.18047	WT_neg	5.30411e-06	0.0307994	ENSMUST00000124936.7, ENSMUST00000150915.7, ENSMUST00000030367.14, ENSMUST00000149926.7, ENSMUST00000072753.12, ENSMUST00000097934.9, ENSMUST00000132506.7, ENSMUST00000146659.7, ENSMUST00000148842.7, ENSMUST00000138475.7, ENSMUST00000141963.7
peak:221810	chr5	34572656	34574970	Add1, Mir7036b	11518, 102466999	mm10_genes_promoters, mm10_genes_1to5kb, mm10_genes_5UTRs, mm10_genes_exons, mm10_genes_introns, mm10_cpg_islands, mm10_cpg_shores	-1.06618	WT_neg	7.31485e-06	0.0307994	ENSMUST00000114338.8, ENSMUST00000147574.7, ENSMUST00000146295.7, ENSMUST00000145986.1, ENSMUST00000001108.10, ENSMUST00000114340.8, ENSMUST00000114335.7, ENSMUST00000184791.1, ENSMUST00000202995.1
peak:24037	chr11	61484356	61486253	Mfap4	76293	mm10_genes_promoters, mm10_genes_1to5kb, mm10_genes_5UTRs, mm10_genes_exons, mm10_genes_introns, mm10_cpg_inter	-1.06362	WT_neg	7.45337e-06	0.0307994	ENSMUST00000064783.9, ENSMUST00000040522.6, ENSMUST00000127073.7, ENSMUST00000126308.1
peak:176091	chr2	152690642	152690991	H13	14950	mm10_genes_promoters, mm10_genes_1to5kb, mm10_genes_introns, mm10_cpg_shelves	2.32029	KI_neg	6.48077e-06	0.0307994	ENSMUST00000129439.1, ENSMUST00000125366.7, ENSMUST00000089059.8, ENSMUST00000079247.3
peak:117448	chr18	37841057	37842282	Pcdhga1, Pcdhga2, Pcdhga3, Pcdhgb1, Pcdhga4, Pcdhgb2, Pcdhga5, Pcdhga6, Pcdhga7, Pcdhgb4, Pcdhga8, Pcdhgb5, Pcdhga9, Pcdhgb6, Pcdhga10, Pcdhgb7, Pcdhga11, Pcdhgb8, Pcdhga12, Pcdhgc3, Pcdhgc4, Pcdhgc5	93709, 93710, 93711, 93699, 93712, 93700, 93713, 93714, 93715, 93701, 93716, 93702, 93717, 93703, 93722, 93704, 93723, 93705, 93724, 93706, 93707, 93708	mm10_genes_exons, mm10_genes_3UTRs, mm10_genes_intergenic, mm10_cpg_inter	-1.17552	WT_neg	1.00189e-05	0.0354865	ENSMUST00000194190.1, ENSMUST00000193869.1, ENSMUST00000073447.7, ENSMUST00000192931.1, ENSMUST00000194418.1, ENSMUST00000195112.1, ENSMUST00000193414.1, ENSMUST00000195823.1, ENSMUST00000192511.1, ENSMUST00000195363.1, ENSMUST00000066149.8, ENSMUST00000192535.1, ENSMUST00000091935.6, ENSMUST00000003599.8, ENSMUST00000193404.1, ENSMUST00000194928.1, ENSMUST00000061279.9, ENSMUST00000195764.1, ENS…
peak:178958	chr2	172999803	173002076	Rae1	66679	mm10_genes_promoters, mm10_genes_1to5kb, mm10_genes_5UTRs, mm10_genes_exons, mm10_genes_introns, mm10_cpg_islands, mm10_cpg_shores	-1.17109	WT_neg	9.92303e-06	0.0354865	ENSMUST00000029013.9, ENSMUST00000132212.1, ENSMUST00000124793.1
peak:231087	chr5	111798768	111800585	NA	NA	mm10_genes_introns, mm10_cpg_inter	-0.885694	WT_neg	9.72419e-06	0.0354865	ENSMUST00000198395.4, ENSMUST00000200641.1
peak:104115	chr17	26138601	26139760	Axin1	12005	mm10_genes_promoters, mm10_genes_1to5kb, mm10_genes_5UTRs, mm10_genes_exons, mm10_genes_introns, mm10_cpg_islands, mm10_cpg_shores	-1.2558	WT_neg	1.05827e-05	0.0357798	ENSMUST00000074370.9, ENSMUST00000118904.8, ENSMUST00000163421.7, ENSMUST00000168282.2
peak:159837	chr2	27733057	27735225	Rxra	20181	mm10_genes_1to5kb, mm10_genes_introns, mm10_cpg_inter	-0.95738	WT_neg	1.24276e-05	0.037522	ENSMUST00000148756.1, ENSMUST00000129514.7, ENSMUST00000077257.11, ENSMUST00000166775.7, ENSMUST00000100251.8, ENSMUST00000113934.1, ENSMUST00000238859.1, ENSMUST00000238913.1
peak:160740	chr2	33215492	33217644	Angptl2, Ralgps1	26360, 241308	mm10_genes_promoters, mm10_genes_1to5kb, mm10_genes_5UTRs, mm10_genes_exons, mm10_genes_introns, mm10_cpg_inter	-0.899271	WT_neg	1.1783e-05	0.037522	ENSMUST00000004208.6, ENSMUST00000143252.1, ENSMUST00000139148.1, ENSMUST00000193373.2, ENSMUST00000158211.1, ENSMUST00000131298.6, ENSMUST00000042615.12, ENSMUST00000113165.7, ENSMUST00000091039.4
peak:271100	chr7	142483229	142485781	Lsp1	16985	mm10_genes_promoters, mm10_genes_1to5kb, mm10_genes_5UTRs, mm10_genes_exons, mm10_genes_introns, mm10_cpg_inter	-0.802705	WT_neg	1.26114e-05	0.037522	ENSMUST00000140626.7, ENSMUST00000156960.1, ENSMUST00000126149.7, ENSMUST00000142408.1, ENSMUST00000149521.7, ENSMUST00000105968.7, ENSMUST00000018963.10, ENSMUST00000105967.7, ENSMUST00000038946.8, ENSMUST00000128986.7, ENSMUST00000105966.1, ENSMUST00000132956.7
peak:203554	chr4	41272384	41272864	Ubap2	68926	mm10_genes_introns, mm10_cpg_shelves	-1.92764	WT_neg	1.37968e-05	0.0375755	ENSMUST00000108068.7, ENSMUST00000030143.12, ENSMUST00000132499.1
peak:28976	chr11	96747133	96748581	Skap1	78473	mm10_genes_introns, mm10_cpg_inter	-1.16347	WT_neg	1.41449e-05	0.0375755	ENSMUST00000103154.10, ENSMUST00000100521.9, ENSMUST00000071510.13
peak:254401	chr6	145431718	145433037	Lmntd1	74071	mm10_genes_introns, mm10_cpg_inter	-1.15501	WT_neg	1.4113e-05	0.0375755	ENSMUST00000148739.7, ENSMUST00000111706.7, ENSMUST00000111708.8, ENSMUST00000149666.1
peak:29355	chr11	98960642	98961625	Rara	19401	mm10_genes_5UTRs, mm10_genes_exons, mm10_genes_introns, mm10_cpg_islands, mm10_cpg_shores	-1.31224	WT_neg	1.68136e-05	0.0431245	ENSMUST00000107473.2, ENSMUST00000107474.7, ENSMUST00000107475.8, ENSMUST00000068133.9, ENSMUST00000164748.7
peak:230332	chr5	106803222	106804114	NA	NA	mm10_genes_intergenic, mm10_cpg_inter	-2.43954	WT_neg	1.77743e-05	0.0432079	NA
peak:91618	chr16	18794825	18796836	Cdc45	12544	mm10_genes_exons, mm10_genes_introns, mm10_cpg_inter	-0.923967	WT_neg	1.80079e-05	0.0432079	ENSMUST00000000028.13, ENSMUST00000096990.9
peak:235299	chr5	142456806	142458194	Foxk1	17425	mm10_genes_exons, mm10_genes_3UTRs, mm10_cpg_inter	-1.22429	WT_neg	2.05311e-05	0.0458036	ENSMUST00000072837.6
peak:270962	chr7	141474789	141476349	Tspan4, Polr2l	64540, 66491	mm10_genes_promoters, mm10_genes_1to5kb, mm10_genes_5UTRs, mm10_genes_exons, mm10_genes_introns, mm10_cpg_islands, mm10_cpg_shores	-1.04356	WT_neg	2.09371e-05	0.0458036	ENSMUST00000026585.13, ENSMUST00000138092.7, ENSMUST00000146305.7, ENSMUST00000140858.7, ENSMUST00000117634.1, ENSMUST00000043870.8
peak:81072	chr15	39962290	39963452	AU022793	105976	mm10_genes_promoters, mm10_genes_exons, mm10_genes_introns, mm10_cpg_inter	2.02032	KI_neg	2.01516e-05	0.0458036	ENSMUST00000227886.1
peak:105475	chr17	35000974	35003091	Vars	22321	mm10_genes_promoters, mm10_genes_1to5kb, mm10_genes_5UTRs, mm10_genes_exons, mm10_genes_introns, mm10_cpg_islands, mm10_cpg_shores	-1.08174	WT_neg	2.20508e-05	0.0468618	ENSMUST00000087315.13, ENSMUST00000173584.7, ENSMUST00000174260.7, ENSMUST00000172570.1, ENSMUST00000172637.7, ENSMUST00000172656.1, ENSMUST00000172741.1
peak:295671	chr9	67565303	67567470	NA	NA	mm10_genes_intergenic, mm10_cpg_inter	-0.954116	WT_neg	2.36751e-05	0.0489161	NA
peak:7606	chr10	60806999	60808743	Unc5b	107449	mm10_genes_exons, mm10_genes_introns, mm10_cpg_inter	-0.891829	WT_neg	2.47964e-05	0.0498481	ENSMUST00000218180.1, ENSMUST00000077925.6, ENSMUST00000218316.1, ENSMUST00000218637.1
peak:233012	chr5	125140114	125142424	Ncor2	20602	mm10_genes_introns, mm10_cpg_inter	-0.819327	WT_neg	2.8561e-05	0.0559051	ENSMUST00000111402.8, ENSMUST00000111398.7, ENSMUST00000111393.7, ENSMUST00000086083.10, ENSMUST00000111394.7
peak:125134	chr19	7568074	7570254	Plaat3	225845	mm10_genes_introns, mm10_cpg_inter	-1.00165	WT_neg	3.08097e-05	0.0572915	ENSMUST00000136465.7, ENSMUST00000025925.10, ENSMUST00000141887.7, ENSMUST00000136756.1
peak:120454	chr18	60709143	60710425	Ndst1	15531	mm10_genes_introns, mm10_cpg_inter	-0.947428	WT_neg	3.03908e-05	0.0572915	ENSMUST00000235795.1, ENSMUST00000237783.1, ENSMUST00000169273.1
peak:94328	chr16	38248248	38249208	Nr1i2	18171	mm10_genes_exons, mm10_genes_3UTRs, mm10_genes_intergenic, mm10_cpg_inter	-1.55079	WT_neg	3.94071e-05	0.0596002	ENSMUST00000023504.4
peak:67998	chr14	53604080	53605592	NA	NA	mm10_genes_intergenic, mm10_cpg_inter	-1.32768	WT_neg	3.47103e-05	0.0596002	NA
peak:267384	chr7	114777885	114779347	Insc	233752	mm10_genes_introns, mm10_cpg_inter	-1.09368	WT_neg	4.05281e-05	0.0596002	ENSMUST00000161800.1, ENSMUST00000136645.7, ENSMUST00000169913.7, ENSMUST00000117543.2, ENSMUST00000151464.1, ENSMUST00000136347.1
peak:257084	chr7	28576676	28578237	Samd4b, Pak4	233033, 70584	mm10_genes_introns, mm10_cpg_inter	-1.09332	WT_neg	4.06737e-05	0.0596002	ENSMUST00000040531.8, ENSMUST00000108283.7, ENSMUST00000135923.1, ENSMUST00000150454.1
peak:286251	chr8	122311981	122313812	Galnt2, Zfpm1	108148, 22761	mm10_genes_introns, mm10_cpg_inter	-1.06777	WT_neg	4.16667e-05	0.0596002	ENSMUST00000127664.1, ENSMUST00000054052.14, ENSMUST00000176883.1
peak:63690	chr14	16546857	16548850	Rarb	218772	mm10_genes_exons, mm10_genes_introns, mm10_cpg_inter	-1.05404	WT_neg	3.50709e-05	0.0596002	ENSMUST00000063750.7, ENSMUST00000225921.1, ENSMUST00000223576.1, ENSMUST00000225594.1, ENSMUST00000223976.1, ENSMUST00000225356.1, ENSMUST00000225245.1
peak:10332	chr10	81424406	81426163	Nfic	18029	mm10_genes_introns, mm10_cpg_shelves, mm10_cpg_inter	-1.04865	WT_neg	4.00388e-05	0.0596002	ENSMUST00000105321.9, ENSMUST00000078185.13, ENSMUST00000020461.14, ENSMUST00000117966.1, ENSMUST00000221817.1
peak:112197	chr17	87459671	87461092	NA	NA	mm10_genes_promoters, mm10_genes_1to5kb, mm10_genes_exons, mm10_genes_introns, mm10_cpg_inter	-0.987707	WT_neg	3.86124e-05	0.0596002	ENSMUST00000234806.1, ENSMUST00000234358.1
peak:9888	chr10	78590048	78592295	Syde1	71709	mm10_genes_promoters, mm10_genes_1to5kb, mm10_genes_5UTRs, mm10_genes_exons, mm10_genes_introns, mm10_cpg_inter	-0.927614	WT_neg	3.37022e-05	0.0596002	ENSMUST00000218641.1, ENSMUST00000040580.6
peak:160092	chr2	29421990	29423819	Med27	68975	mm10_genes_introns, mm10_cpg_inter	-0.886383	WT_neg	4.0413e-05	0.0596002	ENSMUST00000028139.10, ENSMUST00000113830.10, ENSMUST00000162603.7, ENSMUST00000162597.7, ENSMUST00000162623.7, ENSMUST00000159280.7, ENSMUST00000159034.1, ENSMUST00000123522.7
peak:217103	chr4	149920575	149922777	Spsb1	74646	mm10_genes_promoters, mm10_genes_5UTRs, mm10_genes_exons, mm10_genes_introns, mm10_cpg_inter	-0.843345	WT_neg	4.16112e-05	0.0596002	ENSMUST00000167342.1, ENSMUST00000038562.8, ENSMUST00000156897.1, ENSMUST00000149360.1, ENSMUST00000125135.1, ENSMUST00000149743.1, ENSMUST00000156451.1, ENSMUST00000135896.1
peak:85471	chr15	75085505	75086076	NA	NA	mm10_genes_intergenic, mm10_cpg_inter	1.00508	KI_neg	3.73399e-05	0.0596002	NA
peak:116550	chr18	31633681	31636293	Sap130	269003	mm10_genes_promoters, mm10_genes_1to5kb, mm10_genes_5UTRs, mm10_genes_exons, mm10_genes_introns, mm10_cpg_islands, mm10_cpg_shores	-0.94506	WT_neg	4.43567e-05	0.0622508	ENSMUST00000234760.1, ENSMUST00000178164.7, ENSMUST00000235017.1, ENSMUST00000234769.1, ENSMUST00000025109.7, ENSMUST00000234846.1, ENSMUST00000234461.1, ENSMUST00000234772.1
peak:313649	chrY	90797385	90798389	Erdr1	170942	mm10_genes_introns, mm10_cpg_shelves, mm10_cpg_inter	1.24585	KI_neg	4.83506e-05	0.0665994	ENSMUST00000179483.8, ENSMUST00000238758.1, ENSMUST00000177591.1, ENSMUST00000177671.7, ENSMUST00000179077.1, ENSMUST00000238238.1, ENSMUST00000238471.1
peak:93740	chr16	33940989	33942305	Itgb5	16419	mm10_genes_1to5kb, mm10_genes_introns, mm10_cpg_inter	-0.938842	WT_neg	5.06204e-05	0.0672356	ENSMUST00000231409.1, ENSMUST00000115028.10, ENSMUST00000069345.5, ENSMUST00000232262.1, ENSMUST00000151930.1
peak:168870	chr2	98662247	98662862	NA	NA	mm10_genes_exons, mm10_genes_introns, mm10_cpg_inter	0.663538	KI_neg	5.017e-05	0.0672356	ENSMUST00000099684.3
peak:179141	chr2	174072740	174073645	Stx16	228960	mm10_genes_1to5kb, mm10_cpg_shelves	-1.17005	WT_neg	5.57841e-05	0.0726571	ENSMUST00000155000.7, ENSMUST00000134876.7, ENSMUST00000147038.7, ENSMUST00000087908.9, ENSMUST00000044638.12, ENSMUST00000156054.1
peak:161598	chr2	39225109	39226709	Ppp6c	67857	mm10_genes_promoters, mm10_genes_5UTRs, mm10_genes_exons, mm10_genes_introns, mm10_cpg_islands, mm10_cpg_shores	-1.0146	WT_neg	5.66558e-05	0.0726571	ENSMUST00000028087.5, ENSMUST00000204257.2, ENSMUST00000204701.2, ENSMUST00000204368.1
peak:111117	chr17	79824802	79825852	NA	NA	mm10_genes_promoters, mm10_genes_1to5kb, mm10_genes_exons, mm10_genes_introns, mm10_cpg_inter	-1.47011	WT_neg	5.83386e-05	0.0735471	ENSMUST00000234471.1, ENSMUST00000195711.1
peak:105354	chr17	34204508	34206053	Tap2	21355	mm10_genes_promoters, mm10_genes_1to5kb, mm10_genes_5UTRs, mm10_genes_exons, mm10_genes_introns, mm10_cpg_islands, mm10_cpg_shores	-1.0783	WT_neg	6.01157e-05	0.0745245	ENSMUST00000127543.7, ENSMUST00000131105.1, ENSMUST00000173770.2, ENSMUST00000172796.1, ENSMUST00000145528.1, ENSMUST00000025197.5, ENSMUST00000138491.1
peak:205602	chr4	57567240	57568945	Pakap	242481, 677884	mm10_genes_promoters, mm10_genes_1to5kb, mm10_genes_5UTRs, mm10_genes_exons, mm10_genes_introns, mm10_cpg_islands, mm10_cpg_shores	-1.04779	WT_neg	6.17597e-05	0.0753074	ENSMUST00000102904.9, ENSMUST00000098066.8, ENSMUST00000142556.1, ENSMUST00000126465.7, ENSMUST00000102905.7
peak:251852	chr6	125349329	125349883	Tnfrsf1a	21937	mm10_genes_promoters, mm10_genes_5UTRs, mm10_genes_exons, mm10_genes_introns, mm10_cpg_inter	-1.26964	WT_neg	6.47773e-05	0.075754	ENSMUST00000131434.1, ENSMUST00000130257.7, ENSMUST00000032491.14
peak:295682	chr9	67632286	67634033	NA	NA	mm10_genes_intergenic, mm10_cpg_islands, mm10_cpg_shores	-1.26653	WT_neg	6.51813e-05	0.075754	NA
peak:127382	chr19	24966075	24967162	Cbwd1	226043	mm10_genes_1to5kb, mm10_genes_intergenic, mm10_cpg_inter	2.47387	KI_neg	6.47411e-05	0.075754	ENSMUST00000025815.9, ENSMUST00000236250.1, ENSMUST00000236790.1
peak:58978	chr13	94443341	94443917	Ap3b1	11774	mm10_genes_introns, mm10_cpg_inter	-2.59547	WT_neg	7.51421e-05	0.0759789	ENSMUST00000022196.4
peak:292536	chr9	45827569	45828900	Cep164	214552	mm10_genes_promoters, mm10_genes_1to5kb, mm10_genes_5UTRs, mm10_genes_exons, mm10_genes_introns, mm10_cpg_islands, mm10_cpg_shores	-1.41792	WT_neg	7.55138e-05	0.0759789	ENSMUST00000117194.7, ENSMUST00000214868.1, ENSMUST00000213154.1
peak:84490	chr15	66899291	66899881	Ccn4	22402	mm10_genes_introns, mm10_cpg_inter	-1.28766	WT_neg	6.87618e-05	0.0759789	ENSMUST00000005255.8, ENSMUST00000147079.7, ENSMUST00000118823.1
peak:179143	chr2	174076030	174076932	Stx16	228960	mm10_genes_promoters, mm10_genes_1to5kb, mm10_genes_5UTRs, mm10_genes_exons, mm10_genes_introns, mm10_cpg_islands, mm10_cpg_shores	-1.20697	WT_neg	7.61422e-05	0.0759789	ENSMUST00000155000.7, ENSMUST00000134876.7, ENSMUST00000147038.7, ENSMUST00000087908.9, ENSMUST00000044638.12, ENSMUST00000156054.1
peak:192795	chr3	108720714	108722833	Gpsm2	76123	mm10_genes_promoters, mm10_genes_5UTRs, mm10_genes_exons, mm10_genes_introns, mm10_cpg_islands, mm10_cpg_shores	-1.18593	WT_neg	6.81776e-05	0.0759789	ENSMUST00000029482.15, ENSMUST00000124043.1
peak:233010	chr5	125128718	125129787	Ncor2	20602	mm10_genes_1to5kb, mm10_genes_introns, mm10_cpg_inter	-1.03366	WT_neg	7.0021e-05	0.0759789	ENSMUST00000055256.13, ENSMUST00000111402.8, ENSMUST00000111398.7, ENSMUST00000111393.7, ENSMUST00000086083.10, ENSMUST00000111394.7
peak:160217	chr2	30236434	30238115	Lrrc8a, 1700084E18Rik	241296, 67350	mm10_genes_promoters, mm10_genes_1to5kb, mm10_genes_5UTRs, mm10_genes_exons, mm10_genes_introns, mm10_cpg_islands, mm10_cpg_shores	-0.960962	WT_neg	7.10293e-05	0.0759789	ENSMUST00000113654.7, ENSMUST00000095078.2, ENSMUST00000139454.2, ENSMUST00000187343.1, ENSMUST00000205624.1
peak:30986	chr11	109721189	109722962	Fam20a	208659	mm10_genes_promoters, mm10_genes_5UTRs, mm10_genes_exons, mm10_genes_introns, mm10_cpg_islands, mm10_cpg_shores	-0.899032	WT_neg	7.66112e-05	0.0759789	ENSMUST00000155559.7, ENSMUST00000020938.7
peak:122577	chr18	75654499	75656302	Ctif	269037	mm10_genes_introns, mm10_cpg_inter	-0.894681	WT_neg	7.14207e-05	0.0759789	ENSMUST00000165559.2
peak:116927	chr18	34220607	34222683	Apc, Gm10548	11789, 633395	mm10_genes_promoters, mm10_genes_5UTRs, mm10_genes_exons, mm10_genes_introns, mm10_cpg_islands, mm10_cpg_shores	-0.888085	WT_neg	7.59108e-05	0.0759789	ENSMUST00000171187.7, ENSMUST00000115781.9, ENSMUST00000079362.12, ENSMUST00000170023.7, ENSMUST00000163295.1, ENSMUST00000097631.2
peak:30312	chr11	105311316	105314223	Mrc2	17534	mm10_genes_introns, mm10_cpg_inter	-0.742634	WT_neg	7.30351e-05	0.0759789	ENSMUST00000126931.1, ENSMUST00000100335.9, ENSMUST00000021038.4
peak:160738	chr2	33204291	33205637	Ralgps1	241308	mm10_genes_introns, mm10_cpg_inter	-1.16569	WT_neg	7.98456e-05	0.0781447	ENSMUST00000131298.6, ENSMUST00000042615.12, ENSMUST00000113165.7, ENSMUST00000091039.4
peak:286639	chr8	124632009	124632867	NA	NA	mm10_genes_intergenic, mm10_cpg_inter	-1.28885	WT_neg	8.14755e-05	0.0787042	NA
peak:143740	chr1	91815690	91817167	Twist2	13345	mm10_genes_introns, mm10_cpg_inter	-1.15923	WT_neg	9.02601e-05	0.0849827	ENSMUST00000007949.3
peak:261277	chr7	67444915	67446120	NA	NA	mm10_genes_promoters, mm10_genes_1to5kb, mm10_cpg_inter	2.03618	KI_neg	8.94996e-05	0.0849827	ENSMUST00000208755.1
peak:279812	chr8	72723237	72723878	Sin3b	20467	mm10_genes_promoters, mm10_genes_5UTRs, mm10_genes_exons, mm10_genes_introns, mm10_cpg_islands	-1.8139	WT_neg	9.50774e-05	0.0863098	ENSMUST00000109950.4, ENSMUST00000004494.15, ENSMUST00000212095.1, ENSMUST00000212096.1
peak:249536	chr6	108444231	108445319	Itpr1	16438	mm10_genes_introns, mm10_cpg_inter	-1.01448	WT_neg	9.51507e-05	0.0863098	ENSMUST00000032192.8, ENSMUST00000203615.2, ENSMUST00000203638.2
peak:30313	chr11	105315479	105316405	Mrc2	17534	mm10_genes_introns, mm10_cpg_inter	-0.981915	WT_neg	9.41556e-05	0.0863098	ENSMUST00000126931.1, ENSMUST00000100335.9, ENSMUST00000021038.4
peak:108092	chr17	56675699	56676293	Ranbp3	71810	mm10_genes_introns, mm10_cpg_shores, mm10_cpg_shelves	-2.61059	WT_neg	0.000103133	0.0891995	ENSMUST00000232975.1, ENSMUST00000002445.9, ENSMUST00000233319.1, ENSMUST00000233617.1, ENSMUST00000233305.1, ENSMUST00000233029.1, ENSMUST00000233727.1
peak:203819	chr4	43957461	43958548	Glipr2	384009	mm10_genes_promoters, mm10_genes_5UTRs, mm10_genes_exons, mm10_genes_introns, mm10_cpg_islands, mm10_cpg_shores	-1.25704	WT_neg	0.000101947	0.0891995	ENSMUST00000107855.1, ENSMUST00000030202.13
peak:244947	chr6	73012585	73014957	NA	NA	mm10_genes_exons, mm10_genes_introns, mm10_cpg_inter	-0.957925	WT_neg	0.000100977	0.0891995	ENSMUST00000204577.1
peak:123494	chr18	82521749	82523349	Mbp	17196	mm10_genes_exons, mm10_genes_introns, mm10_cpg_inter	-0.824833	WT_neg	0.000101051	0.0891995	ENSMUST00000091789.10, ENSMUST00000047865.13, ENSMUST00000143506.7
peak:299519	chr9	96843805	96847111	Pxylp1	235534	mm10_genes_introns, mm10_cpg_inter	-0.863352	WT_neg	0.000104906	0.08969	ENSMUST00000112951.8, ENSMUST00000078478.7, ENSMUST00000120101.7, ENSMUST00000119141.7, ENSMUST00000126411.7, ENSMUST00000121077.7, ENSMUST00000135834.2, ENSMUST00000154146.7, ENSMUST00000137770.1, ENSMUST00000124923.1
peak:105651	chr17	36031190	36031702	H2-T23, A930015D03Rik	15040, 77810	mm10_genes_exons, mm10_genes_introns, mm10_cpg_inter	-1.93628	WT_neg	0.000110675	0.0904628	ENSMUST00000174161.1, ENSMUST00000102678.4, ENSMUST00000174839.1, ENSMUST00000173900.1
peak:20188	chr11	31368816	31370098	Stc2	20856	mm10_genes_promoters, mm10_genes_1to5kb, mm10_genes_5UTRs, mm10_genes_exons, mm10_genes_introns, mm10_cpg_islands	-1.47528	WT_neg	0.00010852	0.0904628	ENSMUST00000020546.2, ENSMUST00000139991.1, ENSMUST00000149467.1, ENSMUST00000152094.1, ENSMUST00000134199.1
peak:104481	chr17	28345330	28346164	Tead3	21678	mm10_genes_introns, mm10_cpg_shelves, mm10_cpg_inter	-1.05207	WT_neg	0.000110467	0.0904628	ENSMUST00000154873.8, ENSMUST00000114799.7, ENSMUST00000156862.2, ENSMUST00000127212.8, ENSMUST00000219703.2
peak:103996	chr17	25272438	25274267	Ube2i	22196	mm10_genes_promoters, mm10_genes_1to5kb, mm10_genes_5UTRs, mm10_genes_exons, mm10_genes_introns, mm10_cpg_islands, mm10_cpg_shores	-0.794616	WT_neg	0.000107237	0.0904628	ENSMUST00000173084.7, ENSMUST00000172618.7, ENSMUST00000174031.7, ENSMUST00000173621.7, ENSMUST00000172868.7, ENSMUST00000172520.1, ENSMUST00000173231.1, ENSMUST00000172462.1, ENSMUST00000049911.15, ENSMUST00000173713.7, ENSMUST00000172587.7, ENSMUST00000174001.7
peak:23783	chr11	59758189	59759909	Mprip	26936	mm10_genes_promoters, mm10_genes_1to5kb, mm10_genes_exons, mm10_genes_introns, mm10_cpg_inter	-1.03151	WT_neg	0.000114057	0.0922142	ENSMUST00000156111.1, ENSMUST00000066330.14, ENSMUST00000072031.12, ENSMUST00000108751.7, ENSMUST00000116371.7, ENSMUST00000133861.7, ENSMUST00000132620.7
peak:88160	chr15	94230610	94231222	NA	NA	mm10_genes_intergenic, mm10_cpg_inter	-2.21991	WT_neg	0.000117945	0.0933536	NA
peak:123265	chr18	80554448	80556098	NA	NA	mm10_genes_intergenic, mm10_cpg_inter	-0.846084	WT_neg	0.000117977	0.0933536	NA
peak:85257	chr15	73382892	73383963	Ptk2	14083	mm10_genes_introns, mm10_cpg_inter	-1.6266	WT_neg	0.000124286	0.0962471	ENSMUST00000226988.2, ENSMUST00000110036.10, ENSMUST00000239146.1, ENSMUST00000227569.1, ENSMUST00000226791.1, ENSMUST00000228180.2, ENSMUST00000226466.1, ENSMUST00000226848.1, ENSMUST00000226893.1
peak:265175	chr7	98493514	98494443	Lrrc32	434215	mm10_genes_promoters, mm10_genes_5UTRs, mm10_genes_exons, mm10_genes_introns, mm10_cpg_shelves, mm10_cpg_inter	-1.0328	WT_neg	0.000127793	0.0962471	ENSMUST00000165205.1, ENSMUST00000205937.1, ENSMUST00000205956.1
peak:213785	chr4	124849433	124851828	Yrdc, 1110065P20Rik, Mtf1	230734, 68920, 17764	mm10_genes_promoters, mm10_genes_1to5kb, mm10_genes_5UTRs, mm10_genes_exons, mm10_genes_introns, mm10_genes_3UTRs, mm10_cpg_islands, mm10_cpg_shores	-0.878844	WT_neg	0.000128103	0.0962471	ENSMUST00000102628.10, ENSMUST00000144851.2, ENSMUST00000173434.1, ENSMUST00000184704.1, ENSMUST00000163946.1, ENSMUST00000106190.9, ENSMUST00000125776.7, ENSMUST00000185036.1, ENSMUST00000137769.2, ENSMUST00000030723.2
peak:200734	chr4	14880879	14882828	Pip4p2	72519	mm10_genes_introns, mm10_cpg_inter	-0.8267	WT_neg	0.000126169	0.0962471	ENSMUST00000029875.3
peak:279918	chr8	73351968	73354715	Large1	16795	mm10_genes_promoters, mm10_genes_1to5kb, mm10_genes_5UTRs, mm10_genes_exons, mm10_genes_introns, mm10_cpg_islands, mm10_cpg_shores	-0.820645	WT_neg	0.000126893	0.0962471	ENSMUST00000004497.10, ENSMUST00000119826.6, ENSMUST00000212459.1
peak:233900	chr5	132380430	132380909	Auts2	319974	mm10_genes_introns, mm10_cpg_inter	-1.86332	WT_neg	0.000132465	0.0965966	ENSMUST00000161226.8, ENSMUST00000182575.7, ENSMUST00000182974.7, ENSMUST00000161108.7, ENSMUST00000100564.9, ENSMUST00000160135.3, ENSMUST00000071591.3
peak:254497	chr6	146009281	146011000	NA	NA	mm10_genes_intergenic, mm10_cpg_inter	-1.01735	WT_neg	0.000131887	0.0965966	NA
peak:86074	chr15	79051101	79052628	NA	NA	mm10_genes_promoters, mm10_genes_1to5kb, mm10_genes_exons, mm10_cpg_inter	-1.00238	WT_neg	0.000130495	0.0965966	ENSMUST00000230803.1
peak:267843	chr7	118491060	118492117	Itpripl2	319622	mm10_genes_promoters, mm10_genes_5UTRs, mm10_genes_exons, mm10_cpg_islands, mm10_cpg_shores	-0.928275	WT_neg	0.000133882	0.0966819	ENSMUST00000178344.2
