# Supplementary material for: EBF2 variant identified in a patient with atypical partial lipodystrophy causes adipose fibrosis and dysfunction
Source: J Clin Invest. 2026 Jan 29;136(6):e192737. doi: 10.1172/JCI192737 (PMC12987656; doi:10.1172/JCI192737)
Supplement: Supporting data values [file jci-136-192737-s289.xlsx]

## Sheet: Fig1F
Figure 1F	Relative Luciferase activity (%)	Control	EBF2	EBF2 (1-164)
		77.95	209.19	76.2
		75.2	204.55	76.9
		72.15	203.9	77.94

## Sheet: Fig2C
Figure 2C	Fibrosis (%)		EBF2+/+ 1 HPF1	EBF2+/+ 1 HPF2	EBF2+/+ 1 HPF3	EBF2+/+ 1 HPF4	EBF2+/+ 2 HPF1	EBF2+/+ 2 HPF2	EBF2+/+ 2 HPF3	EBF2+/+ 2 HPF4	EBF2+/+ 3 HPF1	EBF2+/+ 3 HPF2	EBF2+/+ 3 HPF3	EBF2+/+ 3 HPF4	EBF2+/+ 4 HPF1	EBF2+/+ 4 HPF2	EBF2+/+ 4 HPF3	EBF2+/+ 4 HPF4	EBF2E165X/+ 1 HPF1	EBF2E165X/+ 1 HPF2	EBF2E165X/+ 1 HPF3	EBF2E165X/+ 1 HPF4	EBF2E165X/+ 2 HPF1	EBF2E165X/+ 2 HPF2	EBF2E165X/+ 2 HPF3	EBF2E165X/+ 2 HPF4	EBF2E165X/+ 3 HPF1	EBF2E165X/+ 3 HPF2	EBF2E165X/+ 3 HPF3	EBF2E165X/+ 3 HPF4	EBF2E165X/+ 4 HPF1	EBF2E165X/+ 4 HPF2	EBF2E165X/+ 4 HPF3	EBF2E165X/+ 4 HPF4
		Females	3.06	1.43	3.03	0.98	2.83	3.4	2.3	3.81	1.19	4.02	2.01	6.03					4.66	4.05	4.24	6.42	8.94	4.37	3.74	5.63	9.43	3.82	5.83	7.45
		Males	1.19	1.1	1.79	1.72	1.37	2.12	1.77	3.14	2.54	1.49	1.34	1.97	1.49	0.74	0.73	0.65	2.06	3.55	4.65	6.79	2.61	4.66	8.21	3.68	3.92	2.29	1.06	2.89	3.3	7.39	6.38	12.49

## Sheet: Fig2D
Figure 2D (left)	Relative mRNA expression		Lep	AdipoQ	Fabp4	Pparg	Lpl
		EBF2+/+ 1	0.37825	2.16694	5.15379	2.09933	3.45876
		EBF2+/+ 2	0.225685	1.94949	3.2659	0.604828	0.655131
		EBF2+/+ 3	0.704274	1.2573	1.06685	0.963168	1.58321
		EBF2+/+ 4	2.98731	3.47205	3.71537	2.44917	2.01952
		EBF2+/+ 5	1.24214	1.36837	1.61044	1.31338	1.02859
		EBF2+/+ 6	0.531272	1.26955	3.41895	0.611901	0.984284
		EBF2E165X/+ 1	0.16776	0.538128	1.31365	0.201175	0.41143
		EBF2E165X/+ 2	1.0541	0.751465	0.812773	1.05357	1.19765
		EBF2E165X/+ 3	1.27967	0.750385	1.87702	1.33505	1.04127
		EBF2E165X/+ 4	0.338494	0.277035	0.279954	0.263955	0.481005
		EBF2E165X/+ 5	0.407898	1.16536	1.19833	0.688339	0.458859
		EBF2E165X/+ 6	0.435811	1.01145	2.46424	0.515609	0.538454
Figure 2D (right)	Relative mRNA expression		Lep	AdipoQ	Fabp4	Pparg	Lpl
		EBF2+/+ 1	1.7467	2.16535	3.68934	1.72901	2.69223
		EBF2+/+ 2	2.45658	1.01258	0.960017	0.641112	2.07387
		EBF2+/+ 3	2.87338	11.2958	2.06365	1.24911	7.26229
		EBF2+/+ 4	2.31377	1.22224	0.909989	0.836946	1.94314
		EBF2+/+ 5		1.56062	1.09978	0.84723	2.4571
		EBF2+/+ 6
		EBF2E165X/+ 1	0.106677	0.082783	0.174711	0.095315	0.186028
		EBF2E165X/+ 2	0.157961	0.125317	0.142442	0.076485	0.068682
		EBF2E165X/+ 3	0.210164	0.103146	0.64566	0.197983	0.035692
		EBF2E165X/+ 4	0.616048	0.767772	1.05935	0.856467	0.23434
		EBF2E165X/+ 5	0.249252	1.2388	2.18283	1.84148	0.182665
		EBF2E165X/+ 6		0.268594	0.410335	0.308	0.104435

## Sheet: Fig3A
Figure 3A	Total body weight (g) before HFD		EBF2+/+ 1	EBF2+/+ 2	EBF2+/+ 3	EBF2+/+ 4	EBF2+/+ 5	EBF2+/+ 6	EBF2+/+ 7	EBF2+/+ 8	EBF2+/+ 9	EBF2+/+ 10	EBF2+/+ 11	EBF2E165X/+ 1	EBF2E165X/+ 2	EBF2E165X/+ 3	EBF2E165X/+ 4	EBF2E165X/+ 5	EBF2E165X/+ 6	EBF2E165X/+ 7	EBF2E165X/+ 8	EBF2E165X/+ 9	EBF2E165X/+ 10	EBF2E165X/+ 11	EBF2E165X/+ 12	EBF2E165X/+ 13	EBF2E165X/+ 14	EBF2E165X/+ 15
		Females	22	22	20	17	18	21	25	15.1	17.1	18.2	18.8	17	18	18	20	20	19	18	21	23	21	21	15.9	16.3	16.3	15.4
		Males	30	25	26	24	23	23	23	20.4	18.2	20	20.1	25	23	23	24	23	27	26	25	20.1	21.2	19.2	20.2	26	24

## Sheet: Fig3B
Figure 3B	Total body weight (g) after HFD		EBF2+/+ 1	EBF2+/+ 2	EBF2+/+ 3	EBF2+/+ 4	EBF2+/+ 5	EBF2+/+ 6	EBF2+/+ 7	EBF2+/+ 8	EBF2+/+ 9	EBF2+/+ 10	EBF2+/+ 11	EBF2E165X/+ 1	EBF2E165X/+ 2	EBF2E165X/+ 3	EBF2E165X/+ 4	EBF2E165X/+ 5	EBF2E165X/+ 6	EBF2E165X/+ 7	EBF2E165X/+ 8	EBF2E165X/+ 9	EBF2E165X/+ 10	EBF2E165X/+ 11	EBF2E165X/+ 12	EBF2E165X/+ 13	EBF2E165X/+ 14	EBF2E165X/+ 15
		Females	24	25	21	21	19	27	31	23.5	23	24.6	27.7	22	25	23	29	29	23	21	27	28	30	30	21.4	22.5	24	17.5
		Males	32	35	33	31	29	36	36	27.1	27.1	28.9	30	33	32	30	31	33	38	38	41	38	39	24.6	35	27	29.2

## Sheet: Fig3C
Figure 3C	Food intake (g/24hr)		EBF2+/+ 1	EBF2+/+ 2	EBF2+/+ 3	EBF2+/+ 4	EBF2+/+ 5	EBF2+/+ 6	EBF2+/+ 7	EBF2+/+ 8	EBF2E165X/+ 1	EBF2E165X/+ 2	EBF2E165X/+ 3	EBF2E165X/+ 4	EBF2E165X/+ 5	EBF2E165X/+ 6	EBF2E165X/+ 7	EBF2E165X/+ 8
		Females	2.52371	3.71852	2.12599	1.77931	3.48	3.057	1.835	3.044	2.555	2.681	2.918	1.73	3.773	3.923	2.995	2.941
		Males	2.47113	2.53597	1.96477	2.21251	4.279	2.188	2.649	3.083	2.593	2.166	4.108	2.233	3.07	2.098	2.315	3.668

## Sheet: Fig3D
Figure 3D	Fat mass (%)		EBF2+/+ 1	EBF2+/+ 2	EBF2+/+ 3	EBF2+/+ 4	EBF2+/+ 5	EBF2+/+ 6	EBF2+/+ 7	EBF2+/+ 8	EBF2E165X/+ 1	EBF2E165X/+ 2	EBF2E165X/+ 3	EBF2E165X/+ 4	EBF2E165X/+ 5	EBF2E165X/+ 6	EBF2E165X/+ 7	EBF2E165X/+ 8
		Females	15.15	12.52	15.69	24.22	32.34	19.7	25.47	27.5	11.64	16.44	14.88	10.46	6.09	14.21	17.17	16.25
		Males	16.57	19.04	19.55	20.7	26.18	25.95	18.02	20.66	12.85	17.7	20.65	15.47	19.64	10.86	17.79	28.86

## Sheet: Fig3E
Figure 3E	Lean mass (%)		EBF2+/+ 1	EBF2+/+ 2	EBF2+/+ 3	EBF2+/+ 4	EBF2+/+ 5	EBF2+/+ 6	EBF2+/+ 7	EBF2+/+ 8	EBF2E165X/+ 1	EBF2E165X/+ 2	EBF2E165X/+ 3	EBF2E165X/+ 4	EBF2E165X/+ 5	EBF2E165X/+ 6	EBF2E165X/+ 7	EBF2E165X/+ 8
		Females	79.28	78.35	77.76	69.1	63.06	73.92	69.92	68.82	78.32	77.47	76.04	80.69	84.58	80.2	77.64	76.37
		Males	72.51	74.21	75.22	74	69.45	71.07	77.24	74.71	82.8	75.48	74.97	78.39	77.09	84.08	78.09	64.23

## Sheet: Fig3F
Figure 3F	Leptin (ng/mL)		Females	Males
		EBF2+/+ 1 CD	237	197
		EBF2+/+ 2 CD	428	176
		EBF2+/+ 3 CD	89	118
		EBF2+/+ 4 CD	102	166
		EBF2+/+ 5 CD	64.3	89.6
		EBF2+/+ 6 CD	103	175
		EBF2E165X/+ 1 CD	28.5	407
		EBF2E165X/+ 2 CD	63.7	63.7
		EBF2E165X/+ 3 CD	60.6	110
		EBF2E165X/+ 4 CD	39.1	34.6
		EBF2E165X/+ 5 CD	34.1	129
		EBF2E165X/+ 6 CD	94	83.8
		EBF2E165X/+ 7 CD	39.5
		EBF2+/+ 1 HFD	226	1266
		EBF2+/+ 2 HFD	499	1244
		EBF2+/+ 3 HFD	1766	1233
		EBF2+/+ 4 HFD	538	1909
		EBF2+/+ 5 HFD	862	2041
		EBF2+/+ 6 HFD	894	1980
		EBF2+/+ 7 HFD		2266
		EBF2E165X/+ 1 HFD	80.9	1589
		EBF2E165X/+ 2 HFD	641	1285
		EBF2E165X/+ 3 HFD	89.7	915
		EBF2E165X/+ 4 HFD	138	1329
		EBF2E165X/+ 5 HFD	222	261
		EBF2E165X/+ 6 HFD	428	897

## Sheet: Fig3G
Figure 3G	Adiponectin (μg/mL)		Females	Males
		EBF2+/+ 1 CD	18249312	14972262
		EBF2+/+ 2 CD	20262796	11957448
		EBF2+/+ 3 CD	14672461	11243050
		EBF2+/+ 4 CD	15155321	12129214
		EBF2+/+ 5 CD	18524242	9257664
		EBF2+/+ 6 CD	14939782	11138429
		EBF2+/+ 7 CD	15337293	9297174
		EBF2+/+ 8 CD	15339588	9962645
		EBF2E165X/+ 1 CD	16029520	12533740
		EBF2E165X/+ 2 CD	16175083	11108457
		EBF2E165X/+ 3 CD	18439118	10464065
		EBF2E165X/+ 4 CD	16148582	10349554
		EBF2E165X/+ 5 CD	13070864	8126144
		EBF2E165X/+ 6 CD	12607445	8598481
		EBF2E165X/+ 7 CD	15803975	10962602
		EBF2E165X/+ 8 CD	14212494
		EBF2+/+ 1 HFD	17588580	14275320
		EBF2+/+ 2 HFD	18783582	14102363
		EBF2+/+ 3 HFD	21138522	21847732
		EBF2+/+ 4 HFD	21659664	15094858
		EBF2+/+ 5 HFD	20012510	14612553
		EBF2+/+ 6 HFD	19205404	14935230
		EBF2+/+ 7 HFD	17562648	15481789
		EBF2+/+ 8 HFD	16704728
		EBF2E165X/+ 1 HFD	12539810	11834105
		EBF2E165X/+ 2 HFD	17343168	10834985
		EBF2E165X/+ 3 HFD	19631658	12123209
		EBF2E165X/+ 4 HFD	15510734	13725270
		EBF2E165X/+ 5 HFD	11955579	12265359
		EBF2E165X/+ 6 HFD	12834322	10797967
		EBF2E165X/+ 7 HFD	18227746	11448440

[truncated: 53 more sheets: Fig3J, Fig3K, Fig3L, Fig4A, Fig4B, Fig4C, Fig4E, Fig4F, Fig4G, Fig5F, Fig5G, Fig5H, Fig6B, Fig6D, Fig6E, Fig6G, Fig6H, Fig7B, Supp Fig2B, Supp Fig2C …]
